# Supplementary material for: The world’s largest cities under climate change and their adaptive capacity to rising heat
Source: Sci Rep. 2025 Sep 23;15:32671. doi: 10.1038/s41598-025-19954-z (PMC12457604; doi:10.1038/s41598-025-19954-z)
Supplement: Supplementary file 2 — Supplementary Information 2. [file 41598_2025_19954_MOESM2_ESM.csv]

	OBJECTID	FID_1	City	Area	X2016	Cntry_C	Cntry__	Shape_Leng	Shape_Area	ZS_sum	worldpop	lcz_stats	lcz_shares	LCZ_1	LCZ_2	LCZ_3	LCZ_4	LCZ_5	LCZ_6	LCZ_8	LCZ_9	LCZ_10	LCZ_11	LCZ_12	LCZ_14	LCZ_15	LCZ_16	LCZ_17	LCZ_7	LCZ_13	Mean_1981_2010	Mean_2071_2100	Temp_Diff_2071_2100	Continent	Optimize Urban Openness_score	Regulate Densification_score	Restrict Building Height_score	Raise Pervious Surface Fraction Ratio_score	Utilize Reflective Building Materials_score	Increase Green Space and Vegetation Cover_score	Increase Water Bodies_score	Reduce Environmental Pollution_score	Control Heat Emissions From Factories_score	Promote Sustainable Urban Forms_score
0	1	1.0	Winnipeg	476.219088312	765.85	124.0	Canada	383225.072805	476219088.3119999	686969.1655327926	687	{1: 77, 2: 187, 3: 433, 4: 146, 5: 2843, 6: 19731, 8: 20330, 9: 88, 10: 51, 11: 464, 12: 1256, 14: 26260, 15: 472, 16: 1364, 17: 223}	{1: 0.0010415962123774096, 2: 0.0025295908014879944, 3: 0.0058572877916807575, 4: 0.0019749746364558676, 5: 0.03845789651673994, 6: 0.26690564761582686, 8: 0.27500845451471084, 9: 0.001190395671288468, 10: 0.0006898884004058167, 11: 0.006276631721339195, 12: 0.016990192762935407, 14: 0.35522489009130875, 15: 0.0063848495096381465, 16: 0.018451132904971256, 17: 0.0030165708488332768}	0.0010415962123774096	0.0025295908014879944	0.0058572877916807575	0.0019749746364558676	0.03845789651673994	0.26690564761582686	0.27500845451471084	0.001190395671288468	0.0006898884004058167	0.006276631721339195	0.016990192762935407	0.35522489009130875	0.0063848495096381465	0.018451132904971256	0.0030165708488332768	0.0	0.0	3.2291036088475344	8.07207023670939	4.8429666278618555	North America	0.009428474805546162	0.009428474805546162	0.003016570848833277	0.284436929320257	0.2871017923571187	0.2871017923571187	0.2871017923571187	0.27673993912749406	0.27673993912749406	0.27569834291511663
1	2	2.0	Calabar	141.186184944	487.705	566.0	Nigeria	92047.8661921	141186184.944	288145.2133870125	288	{3: 1378, 6: 4315, 7: 10, 8: 241, 9: 2788, 11: 4452, 12: 21, 14: 690, 15: 1, 16: 11, 17: 255}	{3: 0.09730264086993362, 6: 0.304688603304618, 7: 0.0007061149555147578, 8: 0.017017370427905663, 9: 0.19686484959751446, 11: 0.31436237819517016, 12: 0.0014828414065809915, 14: 0.04872193193051829, 15: 7.061149555147578e-05, 16: 0.0007767264510662336, 17: 0.018005931365626324}	0.0	0.0	0.09730264086993362	0.0	0.0	0.304688603304618	0.017017370427905663	0.19686484959751446	0.0	0.31436237819517016	0.0014828414065809915	0.04872193193051829	7.061149555147578e-05	0.0007767264510662336	0.018005931365626324	0.0007061149555147578	0.0	25.92429292929296	28.53358585858589	2.6092929292929306	Africa	0.09730264086993362	0.09730264086993362	0.0	0.11432001129783928	0.11432001129783928	0.11432001129783928	0.11432001129783928	0.017017370427905663	0.017017370427905663	0.017017370427905663
2	3	3.0	Anqiu	142.614875067	522.101	156.0	China	85910.6702175	142614875.067	329552.7150732875	330	{2: 48, 3: 1450, 4: 138, 5: 496, 6: 3010, 7: 15, 8: 3970, 9: 4079, 10: 6, 11: 16, 12: 3, 14: 4466, 15: 1, 16: 8, 17: 32}	{2: 0.0027060547976096518, 3: 0.08174540534445822, 4: 0.0077799075431277485, 5: 0.0279625662419664, 6: 0.1696921862667719, 7: 0.0008456421242530162, 8: 0.22381328221896493, 9: 0.22995828165520352, 10: 0.00033825684970120647, 11: 0.0009020182658698838, 12: 0.00016912842485060324, 14: 0.2517758484609313, 15: 5.637614161686774e-05, 16: 0.0004510091329349419, 17: 0.0018040365317397676}	0.0	0.0027060547976096518	0.08174540534445822	0.0077799075431277485	0.0279625662419664	0.1696921862667719	0.22381328221896493	0.22995828165520352	0.00033825684970120647	0.0009020182658698838	0.00016912842485060324	0.2517758484609313	5.637614161686774e-05	0.0004510091329349419	0.0018040365317397676	0.0008456421242530162	0.0	13.21143317230277	15.820652173913077	2.6092190016103043	Asia	0.08445146014206788	0.08445146014206788	0.0077799075431277485	0.3082647423610328	0.31638290675386177	0.31638290675386177	0.31638290675386177	0.22415153906866614	0.22415153906866614	0.22415153906866614
3	4	4.0	Maracay	337.57511556	1186.158	862.0	Venezuela (Bolivarian Republic of)	124586.331505	337575115.56	888539.8638128042	889	{2: 31, 3: 4959, 4: 1, 5: 134, 6: 7692, 8: 4667, 9: 5160, 11: 1575, 12: 3568, 13: 61, 14: 6110, 15: 8, 16: 31, 17: 241}	{2: 0.0009054267188504002, 3: 0.14483906770255273, 4: 2.920731351130323e-05, 5: 0.003913780010514633, 6: 0.22466265552894446, 8: 0.13631053215725217, 9: 0.15070973771832466, 11: 0.046001518780302585, 12: 0.10421169460832992, 13: 0.001781646124189497, 14: 0.17845668555406274, 15: 0.00023365850809042583, 16: 0.0009054267188504002, 17: 0.007038962556224078}	0.0	0.0009054267188504002	0.14483906770255273	2.920731351130323e-05	0.003913780010514633	0.22466265552894446	0.13631053215725217	0.15070973771832466	0.0	0.046001518780302585	0.10421169460832992	0.17845668555406274	0.00023365850809042583	0.0009054267188504002	0.007038962556224078	0.0	0.001781646124189497	24.75676567656769	26.81969884488452	2.0629331683168317	South America	0.14574449442140314	0.14574449442140314	2.920731351130323e-05	0.28205502657865533	0.28208423389216664	0.28208423389216664	0.28208423389216664	0.13631053215725217	0.13631053215725217	0.13631053215725217
4	6	6.0	Tel Aviv-Yafo (Tel Aviv-Jaffa)	783.070328759	3661.189	376.0	Israel	228415.42791600002	783070328.759	2626706.7244017124	2627	{1: 49, 2: 6475, 3: 8307, 4: 169, 5: 684, 6: 31323, 8: 17884, 9: 7090, 10: 521, 11: 50, 12: 1564, 13: 2083, 14: 13250, 15: 173, 16: 2722, 17: 42}	{1: 0.0005303833914229428, 2: 0.07008637672374603, 3: 0.08991622107245686, 4: 0.0018292814928668846, 5: 0.007403719178230468, 6: 0.3390448769294049, 8: 0.1935791137185288, 9: 0.07674322949364622, 10: 0.00563938259043578, 11: 0.0005412075422683091, 12: 0.016928971922152706, 13: 0.022546706210897754, 14: 0.1434199987011019, 15: 0.0018725780962483493, 16: 0.029463338601086745, 17: 0.0004546143355053…	0.0005303833914229428	0.07008637672374603	0.08991622107245686	0.0018292814928668846	0.007403719178230468	0.3390448769294049	0.1935791137185288	0.07674322949364622	0.00563938259043578	0.0005412075422683091	0.016928971922152706	0.1434199987011019	0.0018725780962483493	0.029463338601086745	0.0004546143355053796	0.0	0.022546706210897754	20.32303967510156	23.145524835988784	2.822485160887222	Asia	0.16053298118762582	0.16053298118762582	0.002359664884289827	0.3541120949061546	0.36158075898945724	0.36158075898945724	0.36158075898945724	0.19974887970038752	0.19974887970038752	0.19921849630896457
5	7	7.0	Sanmenxia	106.067447719	316.458	156.0	China	118201.762401	106067447.719	359040.2079009414	359	{2: 324, 3: 485, 4: 84, 5: 662, 6: 2626, 7: 7, 8: 2894, 9: 2662, 10: 8, 11: 68, 12: 240, 13: 26, 14: 2534, 15: 25, 16: 26, 17: 248}	{2: 0.025079340506231132, 3: 0.037541605387413884, 4: 0.006502051242356219, 5: 0.05124235621952163, 6: 0.20326650669556467, 7: 0.000541837603529685, 8: 0.22401114637355832, 9: 0.2060531000851459, 10: 0.0006192429754624971, 11: 0.005263565291431225, 12: 0.018577289263874912, 13: 0.0020125396702531154, 14: 0.19614521247774597, 15: 0.0019351342983203034, 16: 0.0020125396702531154, 17: 0.019196532239…	0.0	0.025079340506231132	0.037541605387413884	0.006502051242356219	0.05124235621952163	0.20326650669556467	0.22401114637355832	0.2060531000851459	0.0006192429754624971	0.005263565291431225	0.018577289263874912	0.19614521247774597	0.0019351342983203034	0.0020125396702531154	0.01919653223933741	0.000541837603529685	0.0020125396702531154	14.16120309050776	16.623675496688776	2.462472406181016	Asia	0.06262094589364502	0.06262094589364502	0.006502051242356219	0.2866320922672033	0.2937533864850221	0.2937533864850221	0.2937533864850221	0.22463038934902083	0.22463038934902083	0.22463038934902083
6	8	8.0	Abidjan	413.978856238	5019.689	384.0	CÃ´te d'Ivoire	330213.689506	413978856.238	4348231.629837871	4348	{2: 26, 3: 12234, 4: 29, 5: 70, 6: 12617, 7: 54, 8: 5094, 9: 4358, 10: 163, 11: 3746, 12: 989, 13: 36, 14: 1899, 15: 5, 16: 144, 17: 5}	{2: 0.000626974366394174, 3: 0.2950155537871663, 4: 0.0006993175625165786, 5: 0.0016880079095227762, 6: 0.30425136849212664, 7: 0.0013021775302032843, 8: 0.12283874701584316, 9: 0.10509054956714654, 10: 0.003930646989317321, 11: 0.09033253755817598, 12: 0.02384914032168608, 13: 0.0008681183534688563, 14: 0.045793243145482165, 15: 0.00012057199353734115, 16: 0.003472473413875425, 17: 0.00012057199…	0.0	0.000626974366394174	0.2950155537871663	0.0006993175625165786	0.0016880079095227762	0.30425136849212664	0.12283874701584316	0.10509054956714654	0.003930646989317321	0.09033253755817598	0.02384914032168608	0.045793243145482165	0.00012057199353734115	0.003472473413875425	0.00012057199353734115	0.0013021775302032843	0.0008681183534688563	25.7423195876289	27.974879725085945	2.232560137457046	Africa	0.2956425281535605	0.2956425281535605	0.0006993175625165786	0.4184812751694037	0.42311123972123754	0.42311123972123754	0.42311123972123754	0.1267693940051605	0.1267693940051605	0.1267693940051605
7	9	9.0	Abomey-Calavi Cotonou	459.973098796	1491.846	204.0	Benin	278842.57832	459973098.7959999	1637427.2860501409	1637	{3: 5747, 4: 1, 6: 12295, 7: 5, 8: 1278, 9: 12386, 10: 7, 11: 1213, 12: 80, 13: 85, 14: 12419, 15: 20, 16: 289, 17: 189}	{3: 0.12489677054809406, 4: 2.173251619072456e-05, 6: 0.2672012865649585, 7: 0.00010866258095362281, 8: 0.02777415569174599, 9: 0.26917894553831445, 10: 0.00015212761333507194, 11: 0.026361542139348895, 12: 0.001738601295257965, 13: 0.0018472638762115877, 14: 0.2698961185726083, 15: 0.00043465032381449125, 16: 0.006280697179119398, 17: 0.004107445560046942}	0.0	0.0	0.12489677054809406	2.173251619072456e-05	0.0	0.2672012865649585	0.02777415569174599	0.26917894553831445	0.00015212761333507194	0.026361542139348895	0.001738601295257965	0.2698961185726083	0.00043465032381449125	0.006280697179119398	0.004107445560046942	0.00010866258095362281	0.0018472638762115877	26.578225308642004	28.61967592592596	2.0414506172839566	Africa	0.12489677054809406	0.12489677054809406	2.173251619072456e-05	0.15267092623984005	0.15284478636936585	0.15284478636936585	0.15284478636936585	0.02792628330508106	0.02792628330508106	0.02792628330508106
8	10	10.0	Abuja	508.471557309	2586.112	566.0	Nigeria	165105.970188	508471557.309	1172506.0412952304	1173	{2: 1830, 3: 10316, 4: 2, 5: 60, 6: 23580, 8: 3774, 9: 5358, 11: 610, 12: 3271, 13: 1019, 14: 1352, 15: 141, 16: 169, 17: 3}	{2: 0.03554433330096145, 3: 0.20036903952607554, 4: 3.8846265902690105e-05, 5: 0.0011653879770807032, 6: 0.4579974749927163, 8: 0.07330290375837623, 9: 0.10406914635330679, 11: 0.011848111100320483, 12: 0.06353306788384966, 13: 0.019792172477420607, 14: 0.02626007575021851, 15: 0.0027386617461396525, 16: 0.0032825094687773137, 17: 5.8269398854035155e-05}	0.0	0.03554433330096145	0.20036903952607554	3.8846265902690105e-05	0.0011653879770807032	0.4579974749927163	0.07330290375837623	0.10406914635330679	0.0	0.011848111100320483	0.06353306788384966	0.02626007575021851	0.0027386617461396525	0.0032825094687773137	5.8269398854035155e-05	0.0	0.019792172477420607	26.275222222222254	28.607847222222254	2.332625	Africa	0.235913372827037	0.235913372827037	3.8846265902690105e-05	0.30921627658541323	0.30925512285131596	0.30925512285131596	0.30925512285131596	0.07330290375837623	0.07330290375837623	0.07330290375837623
9	11	11.0	Abu Zaby (Abu Dhabi)	694.484326302	1178.594	784.0	United Arab Emirates	646801.857599	694484326.302	349859.04833728075	350	{1: 16, 2: 44, 3: 827, 4: 102, 6: 2687, 8: 28327, 9: 1274, 10: 2074, 12: 22, 13: 314, 14: 380, 15: 5036, 16: 33907, 17: 37}	{1: 0.00021319972817034657, 2: 0.0005862992524684531, 3: 0.011019760949804789, 4: 0.0013591482670859594, 6: 0.03580422934960758, 8: 0.377456793742588, 9: 0.016976028355563846, 10: 0.027636014764081177, 12: 0.00029314962623422657, 13: 0.004184044665343052, 14: 0.005063493544045732, 15: 0.06710461444161658, 16: 0.45181019894199637, 17: 0.0004930243713939265}	0.00021319972817034657	0.0005862992524684531	0.011019760949804789	0.0013591482670859594	0.0	0.03580422934960758	0.377456793742588	0.016976028355563846	0.027636014764081177	0.0	0.00029314962623422657	0.005063493544045732	0.06710461444161658	0.45181019894199637	0.0004930243713939265	0.0	0.004184044665343052	27.715580920564253	30.73029881217524	3.0147178916109887	Asia	0.011819259930443589	0.011819259930443589	0.001572347995256306	0.3892760536730316	0.4182712167041987	0.4182712167041987	0.4182712167041987	0.40530600823483953	0.40530600823483953	0.4050928085066692
10	12	12.0	Acapulco de Juárez	182.378497273	907.393	484.0	Mexico	113471.231156	182378497.27299997	662983.2637584796	663	{2: 11, 3: 2205, 4: 5, 5: 14, 6: 7203, 8: 663, 9: 1669, 10: 1, 11: 5062, 12: 1500, 13: 24, 14: 465, 15: 1, 16: 5, 17: 2}	{2: 0.0005841741901221455, 3: 0.1171003717472119, 4: 0.0002655337227827934, 5: 0.0007434944237918215, 6: 0.3825278810408922, 8: 0.03520977164099841, 9: 0.08863515666489644, 10: 5.310674455655868e-05, 11: 0.26882634094530006, 12: 0.07966011683483802, 13: 0.0012745618693574083, 14: 0.024694636218799786, 15: 5.310674455655868e-05, 16: 0.0002655337227827934, 17: 0.00010621348911311737}	0.0	0.0005841741901221455	0.1171003717472119	0.0002655337227827934	0.0007434944237918215	0.3825278810408922	0.03520977164099841	0.08863515666489644	5.310674455655868e-05	0.26882634094530006	0.07966011683483802	0.024694636218799786	5.310674455655868e-05	0.0002655337227827934	0.00010621348911311737	0.0	0.0012745618693574083					0.11768454593733405	0.11768454593733405	0.0002655337227827934	0.15289431757833244	0.1532129580456718	0.1532129580456718	0.1532129580456718	0.03526287838555497	0.03526287838555497	0.03526287838555497
11	13	13.0	Accra	767.524874522	2315.819	288.0	Ghana	221488.392425	767524874.522	4012944.427699566	4013	{1: 5, 3: 24892, 4: 10, 5: 54, 6: 34805, 7: 7, 8: 5846, 9: 4501, 10: 63, 11: 395, 12: 806, 13: 7, 14: 4405, 15: 62, 16: 367, 17: 507}	{1: 6.516186206537038e-05, 3: 0.3244018141062399, 4: 0.00013032372413074075, 5: 0.0007037481103060001, 6: 0.4535917218370432, 7: 9.122660689151854e-05, 8: 0.07618724912683104, 9: 0.058658708231246415, 10: 0.0008210394620236668, 11: 0.00514778710316426, 12: 0.010504092164937705, 13: 9.122660689151854e-05, 14: 0.05740760047959131, 15: 0.0008080070896105927, 16: 0.004782880675598186, 17: 0.006607412…	6.516186206537038e-05	0.0	0.3244018141062399	0.00013032372413074075	0.0007037481103060001	0.4535917218370432	0.07618724912683104	0.058658708231246415	0.0008210394620236668	0.00514778710316426	0.010504092164937705	0.05740760047959131	0.0008080070896105927	0.004782880675598186	0.006607412813428556	9.122660689151854e-05	9.122660689151854e-05	26.492050130939052	28.45104751215866	1.958997381219607	Africa	0.32446697596830526	0.32446697596830526	0.00019548558619611115	0.4006542250951363	0.4016055882812907	0.4016055882812907	0.4016055882812907	0.07707345045092008	0.07707345045092008	0.07700828858885471
12	14	14.0	Adana	257.066971149	1879.021	792.0	Turkey	134698.532176	257066971.14900002	676423.8649165407	676	{2: 1303, 3: 4798, 4: 30, 5: 362, 6: 5452, 8: 8761, 9: 2103, 10: 2, 11: 184, 12: 298, 13: 10, 14: 8180, 15: 23, 16: 507, 17: 178}	{2: 0.040477151999005936, 3: 0.14904787052281693, 4: 0.0009319374980584636, 5: 0.011245379143238794, 6: 0.16936410798049145, 8: 0.27215681401633995, 9: 0.06532881861389829, 10: 6.21291665372309e-05, 11: 0.005715883321425243, 12: 0.009257245814047405, 13: 0.00031064583268615453, 14: 0.2541082911372744, 15: 0.0007144854151781554, 16: 0.015749743717188035, 17: 0.00552949582181355}	0.0	0.040477151999005936	0.14904787052281693	0.0009319374980584636	0.011245379143238794	0.16936410798049145	0.27215681401633995	0.06532881861389829	6.21291665372309e-05	0.005715883321425243	0.009257245814047405	0.2541082911372744	0.0007144854151781554	0.015749743717188035	0.00552949582181355	0.0	0.00031064583268615453	18.646066666666695	22.020244444444483	3.374177777777785	Asia	0.18952502252182285	0.18952502252182285	0.0009319374980584636	0.4616818365381628	0.46267590320275853	0.46267590320275853	0.46267590320275853	0.2722189431828772	0.2722189431828772	0.2722189431828772
13	15	15.0	Ad-Dammam	592.380473503	1085.383	682.0	Saudi Arabia	276440.789796	592380473.503	967282.8535780907	967	{2: 242, 3: 7499, 5: 4, 6: 4880, 7: 2, 8: 34198, 9: 378, 10: 412, 12: 5, 13: 18, 14: 89, 15: 2645, 16: 14297, 17: 90}	{2: 0.0037369323182878055, 3: 0.11579857625967047, 5: 6.176747633533563e-05, 6: 0.07535632112910946, 7: 3.0883738167667815e-05, 8: 0.528081038928952, 9: 0.0058370265136892165, 10: 0.00636205006253957, 12: 7.720934541916953e-05, 13: 0.00027795364350901035, 14: 0.0013743263484612177, 15: 0.04084374372674068, 16: 0.22077240229157338, 17: 0.0013897682175450516}	0.0	0.0037369323182878055	0.11579857625967047	0.0	6.176747633533563e-05	0.07535632112910946	0.528081038928952	0.0058370265136892165	0.00636205006253957	0.0	7.720934541916953e-05	0.0013743263484612177	0.04084374372674068	0.22077240229157338	0.0013897682175450516	3.0883738167667815e-05	0.00027795364350901035	26.149630595393344	29.2766840504129	3.1270534550195563	Asia	0.11953550857795828	0.11953550857795828	0.0	0.6476165475069102	0.6539785975694498	0.6539785975694498	0.6539785975694498	0.5344430889914915	0.5344430889914915	0.5344430889914915
14	16	16.0	Ad-Dawhah (Doha)Ad-Dawhah (Doha) Ar-Rayyan	743.669538825	1454.641	634.0	Qatar	308950.023926	743669538.825	2914553.8769111494	2915	{1: 4, 2: 206, 3: 4866, 4: 125, 5: 1, 6: 941, 8: 41687, 9: 397, 10: 978, 12: 3, 13: 35, 14: 289, 15: 5238, 16: 26517, 17: 332}	{1: 4.9008196620884846e-05, 2: 0.0025239221259755694, 3: 0.05961847118930641, 4: 0.0015315061444026513, 5: 1.2252049155221211e-05, 6: 0.011529178255063159, 8: 0.5107511731337067, 9: 0.004864063514622821, 10: 0.011982504073806344, 12: 3.6756147465663634e-05, 13: 0.0004288217204327424, 14: 0.00354084220585893, 15: 0.06417623347504871, 16: 0.32488758744900087, 17: 0.004067680319533442}	4.9008196620884846e-05	0.0025239221259755694	0.05961847118930641	0.0015315061444026513	1.2252049155221211e-05	0.011529178255063159	0.5107511731337067	0.004864063514622821	0.011982504073806344	0.0	3.6756147465663634e-05	0.00354084220585893	0.06417623347504871	0.32488758744900087	0.004067680319533442	0.0	0.0004288217204327424	27.091649251132043	29.914341692790007	2.8226924416579635	Asia	0.06219140151190286	0.06219140151190286	0.0015805143410235361	0.5729425746456095	0.5864565848638185	0.5864565848638185	0.5864565848638185	0.5227826854041339	0.5227826854041339	0.522733677207513
15	17	17.0	Addis Ababa	466.785655031	3316.22	231.0	Ethiopia	105977.387305	466785655.03099996	3220577.770839095	3221	{2: 319, 3: 15331, 4: 98, 5: 337, 6: 11631, 7: 2, 8: 5621, 9: 5118, 11: 3091, 12: 1595, 13: 180, 14: 2794, 15: 1100, 16: 46}	{2: 0.006749465755453526, 3: 0.324376362059116, 4: 0.0020735035863148764, 5: 0.007130313352939932, 6: 0.24609102257579926, 7: 4.2316399720711764e-05, 8: 0.11893024141506041, 9: 0.10828766688530139, 11: 0.06539999576836003, 12: 0.03374732877726763, 13: 0.0038084759748640584, 14: 0.05911601040983433, 15: 0.023274019846391467, 16: 0.0009732771935763706}	0.0	0.006749465755453526	0.324376362059116	0.0020735035863148764	0.007130313352939932	0.24609102257579926	0.11893024141506041	0.10828766688530139	0.0	0.06539999576836003	0.03374732877726763	0.05911601040983433	0.023274019846391467	0.0009732771935763706	0.0	4.2316399720711764e-05	0.0038084759748640584	15.237371445856054	18.08083787053845	2.8434664246823953	Africa	0.33112582781456956	0.33112582781456956	0.0020735035863148764	0.45005606922963	0.45212957281594485	0.45212957281594485	0.45212957281594485	0.11893024141506041	0.11893024141506041	0.11893024141506041
16	18	18.0	Adelaide	843.068443929	1264.982	36.0	Australia	540902.05089	843068443.929	1003518.764445396	1004	{1: 124, 2: 276, 3: 5527, 4: 153, 5: 685, 6: 42811, 7: 1, 8: 18718, 9: 4886, 10: 148, 11: 6978, 12: 10926, 13: 2, 14: 8857, 15: 179, 16: 1330, 17: 526}	{1: 0.0012141745082103654, 2: 0.0027025174537585557, 3: 0.054118891184505566, 4: 0.0014981346754531122, 5: 0.006707334984871778, 6: 0.4191937489596287, 7: 9.791729904922302e-06, 8: 0.18328160036033567, 9: 0.04784239231545037, 10: 0.0014491760259285008, 11: 0.06832669127654782, 12: 0.10698444094118108, 13: 1.9583459809844604e-05, 14: 0.08672535176789684, 15: 0.0017527196529810922, 16: 0.0130230007…	0.0012141745082103654	0.0027025174537585557	0.054118891184505566	0.0014981346754531122	0.006707334984871778	0.4191937489596287	0.18328160036033567	0.04784239231545037	0.0014491760259285008	0.06832669127654782	0.10698444094118108	0.08672535176789684	0.0017527196529810922	0.013023000773546662	0.005150449929989131	9.791729904922302e-06	1.9583459809844604e-05	15.924508174009452	18.0544402881685	2.129932114159047	Oceania	0.05803558314647449	0.05803558314647449	0.0027123091836634776	0.24131718350681014	0.24426449420819177	0.24426449420819177	0.24426449420819177	0.18594495089447455	0.18594495089447455	0.18473077638626417
17	19	19.0	Ado-Ekiti	129.105757593	417.067	566.0	Nigeria	51359.5810891	129105757.593	275564.60166049004	276	{3: 1255, 6: 6256, 9: 1216, 11: 3013, 12: 793, 13: 234, 14: 250, 17: 8}	{3: 0.09635316698656429, 6: 0.4803071017274472, 9: 0.09335892514395394, 11: 0.23132437619961613, 12: 0.06088291746641075, 13: 0.017965451055662187, 14: 0.019193857965451054, 17: 0.0006142034548944338}	0.0	0.0	0.09635316698656429	0.0	0.0	0.4803071017274472	0.0	0.09335892514395394	0.0	0.23132437619961613	0.06088291746641075	0.019193857965451054	0.0	0.0	0.0006142034548944338	0.0	0.017965451055662187	24.93001089324622	26.80277777777781	1.8727668845315897	Africa	0.09635316698656429	0.09635316698656429	0.0	0.09635316698656429	0.09635316698656429	0.09635316698656429	0.09635316698656429	0.0	0.0	0.0
18	20	20.0	Agadir	191.065956679	585.52	504.0	Morocco	92369.30334029999	191065956.679	862797.6920831501	863	{2: 19, 3: 948, 5: 4, 6: 2654, 8: 8029, 9: 1341, 11: 22, 12: 438, 13: 2041, 14: 2040, 15: 452, 16: 4029, 17: 22}	{2: 0.0008621080811289078, 3: 0.04301465583737919, 5: 0.00018149643813240165, 6: 0.1204228867008485, 8: 0.3643087254412632, 9: 0.06084668088388765, 11: 0.0009982304097282092, 12: 0.01987385997549798, 13: 0.09260855755705795, 14: 0.09256318344752484, 15: 0.020509097508961387, 16: 0.18281228730886157, 17: 0.0009982304097282092}	0.0	0.0008621080811289078	0.04301465583737919	0.0	0.00018149643813240165	0.1204228867008485	0.3643087254412632	0.06084668088388765	0.0	0.0009982304097282092	0.01987385997549798	0.09256318344752484	0.020509097508961387	0.18281228730886157	0.0009982304097282092	0.0	0.09260855755705795	20.109973753280872	22.72178477690292	2.6118110236220495	Africa	0.0438767639185081	0.0438767639185081	0.0	0.4081854893597713	0.4081854893597713	0.4081854893597713	0.4081854893597713	0.3643087254412632	0.3643087254412632	0.3643087254412632
19	21	21.0	Agartala	92.9561401645	588.238	356.0	India	68354.3488003	92956140.1645	427393.59552693367	427	{2: 7, 3: 304, 4: 12, 5: 189, 6: 7040, 8: 57, 9: 1603, 11: 369, 12: 1, 14: 586, 16: 1, 17: 2}	{2: 0.0006882312456985547, 3: 0.029888899813194376, 4: 0.0011798249926260938, 5: 0.018582243633860976, 6: 0.692163995673975, 8: 0.005604168714973945, 9: 0.15760495526496904, 11: 0.036279618523252385, 12: 9.831874938550782e-05, 14: 0.05761478713990758, 16: 9.831874938550782e-05, 17: 0.00019663749877101564}	0.0	0.0006882312456985547	0.029888899813194376	0.0011798249926260938	0.018582243633860976	0.692163995673975	0.005604168714973945	0.15760495526496904	0.0	0.036279618523252385	9.831874938550782e-05	0.05761478713990758	0.0	9.831874938550782e-05	0.00019663749877101564	0.0	0.0	25.093567251462023	27.38903508771933	2.295467836257302	Asia	0.030577131058892933	0.030577131058892933	0.0011798249926260938	0.03618129977386688	0.037361124766492976	0.037361124766492976	0.037361124766492976	0.005604168714973945	0.005604168714973945	0.005604168714973945
20	22	22.0	Aguadilla-Isabela-San Sebastian	166.605264205	302.413	630.0	Puerto Rico	120930.767118	166605264.205	106615.48305575823	107	{3: 151, 6: 4921, 8: 120, 9: 5024, 11: 5217, 12: 1549, 13: 1, 14: 351, 15: 21, 16: 66, 17: 3}	{3: 0.008666207529843893, 6: 0.2824265381083563, 8: 0.006887052341597796, 9: 0.28833792470156105, 11: 0.2994146005509642, 12: 0.08890036730945822, 13: 5.73921028466483e-05, 14: 0.020144628099173553, 15: 0.0012052341597796144, 16: 0.003787878787878788, 17: 0.0001721763085399449}	0.0	0.0	0.008666207529843893	0.0	0.0	0.2824265381083563	0.006887052341597796	0.28833792470156105	0.0	0.2994146005509642	0.08890036730945822	0.020144628099173553	0.0012052341597796144	0.003787878787878788	0.0001721763085399449	0.0	5.73921028466483e-05	25.68630672926451	27.728638497652614	2.042331768388106	North America	0.008666207529843893	0.008666207529843893	0.0	0.01555325987144169	0.01555325987144169	0.01555325987144169	0.01555325987144169	0.006887052341597796	0.006887052341597796	0.006887052341597796
21	23	23.0	Aguascalientes	245.835895029	1050.352	484.0	Mexico	76198.2793563	245835895.029	887218.2511467487	887	{2: 1, 3: 4714, 4: 6, 5: 7, 6: 3038, 8: 6280, 9: 5409, 11: 5, 12: 127, 13: 611, 14: 5735, 16: 547, 17: 19}	{2: 3.773727310464546e-05, 3: 0.1778935054152987, 4: 0.00022642363862787276, 5: 0.0002641609117325182, 6: 0.1146458356919129, 8: 0.23699007509717349, 9: 0.20412091022302728, 11: 0.0001886863655232273, 12: 0.004792633684289973, 13: 0.023057473866938374, 14: 0.2164232612551417, 16: 0.020642288388241066, 17: 0.0007170081889882637}	0.0	3.773727310464546e-05	0.1778935054152987	0.00022642363862787276	0.0002641609117325182	0.1146458356919129	0.23699007509717349	0.20412091022302728	0.0	0.0001886863655232273	0.004792633684289973	0.2164232612551417	0.0	0.020642288388241066	0.0007170081889882637	0.0	0.023057473866938374	18.635436893203916	22.355366774541565	3.7199298813376487	North America	0.17793124268840332	0.17793124268840332	0.00022642363862787276	0.41492131778557684	0.4151477414242047	0.4151477414242047	0.4151477414242047	0.23699007509717349	0.23699007509717349	0.23699007509717349
22	24	24.0	Ahmadnagar	106.617357899	397.706	356.0	India	65910.47821250002	106617357.89900002	272009.88452780247	272	{2: 69, 3: 791, 5: 67, 6: 3456, 8: 377, 9: 1597, 11: 71, 12: 14, 13: 13, 14: 3261, 16: 1590}	{2: 0.0061029541836193175, 3: 0.06996285158323014, 5: 0.005926056960905713, 6: 0.3056784008491067, 8: 0.03334512648151424, 9: 0.1412524323368123, 11: 0.006279851406332921, 12: 0.0012382805589952238, 13: 0.001149831947638422, 14: 0.2884309216345303, 16: 0.1406332920573147}	0.0	0.0061029541836193175	0.06996285158323014	0.0	0.005926056960905713	0.3056784008491067	0.03334512648151424	0.1412524323368123	0.0	0.006279851406332921	0.0012382805589952238	0.2884309216345303	0.0	0.1406332920573147	0.0	0.0	0.001149831947638422	25.558527131782977	27.810981912144737	2.2524547803617594	Asia	0.07606580576684946	0.07606580576684946	0.0	0.10941093224836371	0.10941093224836371	0.10941093224836371	0.10941093224836371	0.03334512648151424	0.03334512648151424	0.03334512648151424
23	25	25.0	Ahvaz	362.409452322	1244.773	364.0	Iran (Islamic Republic of)	169749.881603	362409452.322	571782.7286740541	572	{2: 891, 3: 1641, 4: 2, 5: 1, 6: 3314, 8: 13945, 9: 2195, 10: 135, 12: 3, 13: 608, 14: 5242, 15: 178, 16: 13768, 17: 493}	{2: 0.021006224066390043, 3: 0.03868823085628065, 4: 4.715201810637495e-05, 5: 2.3576009053187476e-05, 6: 0.0781308940022633, 8: 0.32876744624669935, 9: 0.051749339871746514, 10: 0.0031827612221803094, 12: 7.072802715956243e-05, 13: 0.014334213504337986, 14: 0.12358543945680875, 15: 0.004196529611467371, 16: 0.3245944926442852, 17: 0.011622972463221425}	0.0	0.021006224066390043	0.03868823085628065	4.715201810637495e-05	2.3576009053187476e-05	0.0781308940022633	0.32876744624669935	0.051749339871746514	0.0031827612221803094	0.0	7.072802715956243e-05	0.12358543945680875	0.004196529611467371	0.3245944926442852	0.011622972463221425	0.0	0.014334213504337986	26.270396988364173	29.969421629021255	3.6990246406570826	Asia	0.05969445492267069	0.05969445492267069	4.715201810637495e-05	0.38846190116937	0.3916918144096567	0.3916918144096567	0.3916918144096567	0.33195020746887965	0.33195020746887965	0.33195020746887965
24	26	26.0	Aizawl	61.5906510715	330.204	356.0	India	37577.0737955	61590651.0715	178168.52450847626	178	{2: 35, 3: 181, 4: 91, 5: 128, 6: 1239, 8: 8, 9: 213, 10: 1, 11: 4107, 12: 627, 13: 1, 15: 81}	{2: 0.005214541120381407, 3: 0.02696662693682956, 4: 0.013557806912991657, 5: 0.01907032181168057, 6: 0.1845947556615018, 8: 0.0011918951132300357, 9: 0.031734207389749705, 10: 0.00014898688915375446, 11: 0.6118891537544696, 12: 0.09341477949940405, 13: 0.00014898688915375446, 15: 0.012067938021454111}	0.0	0.005214541120381407	0.02696662693682956	0.013557806912991657	0.01907032181168057	0.1845947556615018	0.0011918951132300357	0.031734207389749705	0.00014898688915375446	0.6118891537544696	0.09341477949940405	0.0	0.012067938021454111	0.0	0.0	0.0	0.00014898688915375446	20.324583333333365	22.623854166666703	2.2992708333333383	Asia	0.03218116805721097	0.03218116805721097	0.013557806912991657	0.033373063170441	0.04707985697258642	0.04707985697258642	0.04707985697258642	0.00134088200238379	0.00134088200238379	0.00134088200238379
25	27	27.0	Dubayy (Dubai) Sharjah Ajman	1014.88241902	4167.37	784.0	United Arab Emirates	929823.095595	1014882419.02	1867223.492874384	1867	{1: 156, 2: 382, 3: 3596, 4: 696, 5: 1, 6: 15720, 7: 3, 8: 43018, 9: 2628, 10: 7646, 12: 123, 13: 1148, 14: 1134, 15: 3445, 16: 30932, 17: 68}	{1: 0.00140926501409265, 2: 0.0034508925345089255, 3: 0.03248536532485365, 4: 0.0062874900628749, 5: 9.0337500903375e-06, 6: 0.14201055142010552, 7: 2.7101250271012502e-05, 8: 0.3886138613861386, 9: 0.02374069523740695, 10: 0.06907205319072053, 12: 0.0011111512611115125, 13: 0.010370745103707451, 14: 0.010244272602442726, 15: 0.03112126906121269, 16: 0.27943195779431956, 17: 0.00061429500614295}	0.00140926501409265	0.0034508925345089255	0.03248536532485365	0.0062874900628749	9.0337500903375e-06	0.14201055142010552	0.3886138613861386	0.02374069523740695	0.06907205319072053	0.0	0.0011111512611115125	0.010244272602442726	0.03112126906121269	0.27943195779431956	0.00061429500614295	2.7101250271012502e-05	0.010370745103707451	27.525243402510924	30.418120676402804	2.89287727389188	Asia	0.03734552287345523	0.03734552287345523	0.00769675507696755	0.42595938425959384	0.5013189275131893	0.5013189275131893	0.5013189275131893	0.4590951795909518	0.4590951795909518	0.45768591457685914
26	28	28.0	Ajmer	136.183625254	585.755	356.0	India	67539.5252354	136183625.254	425762.9391541481	426	{2: 15, 3: 1237, 5: 12, 6: 6667, 8: 176, 9: 1758, 11: 171, 12: 410, 13: 2090, 14: 2308, 15: 104, 16: 113, 17: 141}	{2: 0.0009867122747006974, 3: 0.08137087225365083, 5: 0.0007893698197605578, 6: 0.43856071569530325, 8: 0.011577424023154847, 9: 0.11564267859492172, 11: 0.01124851993158795, 12: 0.026970135508485725, 13: 0.13748191027496381, 14: 0.15182212866728062, 15: 0.006841205104591501, 16: 0.00743323246941192, 17: 0.009275095382186554}	0.0	0.0009867122747006974	0.08137087225365083	0.0	0.0007893698197605578	0.43856071569530325	0.011577424023154847	0.11564267859492172	0.0	0.01124851993158795	0.026970135508485725	0.15182212866728062	0.006841205104591501	0.00743323246941192	0.009275095382186554	0.0	0.13748191027496381	24.92528735632187	26.750383141762487	1.8250957854406131	Asia	0.08235758452835153	0.08235758452835153	0.0	0.09393500855150637	0.09393500855150637	0.09393500855150637	0.09393500855150637	0.011577424023154847	0.011577424023154847	0.011577424023154847
27	29	29.0	Akesu	178.038272096	352.205	156.0	China	92301.9979842	178038272.096	369529.7775981203	370	{1: 9, 2: 257, 3: 1236, 4: 287, 5: 1158, 6: 5713, 7: 440, 8: 6995, 9: 1863, 10: 5, 11: 490, 12: 296, 14: 2586, 15: 513, 16: 1675, 17: 153}	{1: 0.0003801317790167258, 2: 0.010854874134144281, 3: 0.05220476431829701, 4: 0.012121980064200033, 5: 0.04891028890015205, 6: 0.2412992059469505, 7: 0.018584220307484373, 8: 0.29544686602466635, 9: 0.07868727825646224, 10: 0.00021118432167595877, 11: 0.02069606352424396, 12: 0.01250211184321676, 14: 0.10922453117080588, 15: 0.02166751140395337, 16: 0.0707467477614462, 17: 0.006462240243284338}	0.0003801317790167258	0.010854874134144281	0.05220476431829701	0.012121980064200033	0.04891028890015205	0.2412992059469505	0.29544686602466635	0.07868727825646224	0.00021118432167595877	0.02069606352424396	0.01250211184321676	0.10922453117080588	0.02166751140395337	0.0707467477614462	0.006462240243284338	0.018584220307484373	0.0	9.846239470517483	13.338898916967544	3.492659446450059	Asia	0.06343977023145801	0.06343977023145801	0.01250211184321676	0.3588866362561244	0.37121980064200033	0.37121980064200033	0.37121980064200033	0.29603818212535904	0.29603818212535904	0.2956580503463423
28	30	30.0	Cleveland Akron	1381.35462843	2336.11	840.0	United States of America	523123.401988	1381354628.43	1362753.10976558	1363	{1: 155, 2: 43, 3: 1591, 4: 283, 5: 4620, 6: 84779, 7: 6, 8: 17576, 9: 14491, 10: 123, 11: 37248, 12: 19922, 13: 1, 14: 2733, 15: 220, 16: 234, 17: 243}	{1: 0.0008411661275967612, 2: 0.00023335576443006924, 3: 0.008634163283912562, 4: 0.0015358065426444092, 5: 0.025072177480626043, 6: 0.460085310525973, 7: 3.25612694553585e-05, 8: 0.09538281199123017, 9: 0.07864089261293333, 10: 0.0006675060238348492, 11: 0.20214036077886557, 12: 0.10811426834827534, 13: 5.42687824255975e-06, 14: 0.014831658236915797, 15: 0.001193913213363145, 16: 0.0012698895087…	0.0008411661275967612	0.00023335576443006924	0.008634163283912562	0.0015358065426444092	0.025072177480626043	0.460085310525973	0.09538281199123017	0.07864089261293333	0.0006675060238348492	0.20214036077886557	0.10811426834827534	0.014831658236915797	0.001193913213363145	0.0012698895087589815	0.0013187314129420192	3.25612694553585e-05	5.42687824255975e-06	10.206933364617583	14.268254340685155	4.061320976067574	North America	0.009708685175939393	0.009708685175939393	0.0023769726702411705	0.10509149716716956	0.10729480973364881	0.10729480973364881	0.10729480973364881	0.09689148414266177	0.09689148414266177	0.09605031801506501
29	31	31.0	Aktyubinsk	178.176100387	424.527	398.0	Kazakhstan	79068.4211842	178176100.387	194446.065028131	194	{1: 7, 2: 2, 3: 1043, 4: 25, 5: 518, 6: 6442, 8: 5933, 9: 643, 10: 31, 11: 45, 12: 162, 13: 1, 14: 9783, 15: 106, 16: 3033, 17: 96}	{1: 0.00025116612845353425, 2: 7.176175098672408e-05, 3: 0.037423753139576604, 4: 0.000897021887334051, 5: 0.018586293505561537, 6: 0.23114459992823824, 8: 0.21288123430211697, 9: 0.02307140294223179, 10: 0.0011123071402942232, 11: 0.0016146393972012918, 12: 0.00581270182992465, 13: 3.588087549336204e-05, 14: 0.3510226049515608, 15: 0.003803372802296376, 16: 0.10882669537136706, 17: 0.00344456404…	0.00025116612845353425	7.176175098672408e-05	0.037423753139576604	0.000897021887334051	0.018586293505561537	0.23114459992823824	0.21288123430211697	0.02307140294223179	0.0011123071402942232	0.0016146393972012918	0.00581270182992465	0.3510226049515608	0.003803372802296376	0.10882669537136706	0.003444564047362756	0.0	3.588087549336204e-05	5.3141414141414485	9.652550505050543	4.338409090909095	Asia	0.03774668101901686	0.03774668101901686	0.0011481880157875853	0.2506279153211338	0.2526372443487621	0.2526372443487621	0.2526372443487621	0.21424470757086472	0.21424470757086472	0.2139935414424112
30	32	32.0	Al-Ain	427.641903743	449.002	784.0	United Arab Emirates	116345.451899	427641903.74300003	172164.84949100018	172	{3: 245, 6: 13445, 8: 8755, 9: 2133, 11: 1, 12: 51, 13: 1003, 14: 441, 15: 333, 16: 20469, 17: 2}	{3: 0.005226332181407056, 6: 0.28680831093476683, 8: 0.1867613806049746, 9: 0.045501087930372455, 11: 2.1331968087375742e-05, 12: 0.0010879303724561629, 13: 0.02139596399163787, 14: 0.009407397926532703, 15: 0.007103545373096122, 16: 0.43664405478049406, 17: 4.2663936174751484e-05}	0.0	0.0	0.005226332181407056	0.0	0.0	0.28680831093476683	0.1867613806049746	0.045501087930372455	0.0	2.1331968087375742e-05	0.0010879303724561629	0.009407397926532703	0.007103545373096122	0.43664405478049406	4.2663936174751484e-05	0.0	0.02139596399163787	27.914351005484495	31.246115173674628	3.33176416819013	Asia	0.005226332181407056	0.005226332181407056	0.0	0.19198771278638166	0.19198771278638166	0.19198771278638166	0.19198771278638166	0.1867613806049746	0.1867613806049746	0.1867613806049746
31	33	33.0	Albany	286.556580046	615.506	840.0	United States of America	145175.453961	286556580.046	264269.7040398299	264	{1: 6, 2: 60, 3: 58, 4: 171, 5: 2301, 6: 13185, 8: 3479, 9: 1053, 10: 43, 11: 10004, 12: 6894, 14: 804, 15: 17, 16: 11, 17: 928}	{1: 0.00015379094683959604, 2: 0.0015379094683959603, 3: 0.0014866458194494284, 4: 0.004383041984928488, 5: 0.058978828112985084, 6: 0.3379556056800123, 8: 0.08917311734249243, 9: 0.026990311170349106, 10: 0.0011021684523504383, 11: 0.25642077203055313, 12: 0.17670579791869584, 14: 0.02060798687650587, 15: 0.00043574101604552213, 16: 0.0002819500692059261, 17: 0.023786333111190855}	0.00015379094683959604	0.0015379094683959603	0.0014866458194494284	0.004383041984928488	0.058978828112985084	0.3379556056800123	0.08917311734249243	0.026990311170349106	0.0011021684523504383	0.25642077203055313	0.17670579791869584	0.02060798687650587	0.00043574101604552213	0.0002819500692059261	0.023786333111190855	0.0	0.0	9.67723935389137	14.0598384728341	4.38259911894273	North America	0.003178346234684985	0.003178346234684985	0.004536832931768084	0.09235146357717741	0.09783667401445634	0.09783667401445634	0.09783667401445634	0.09042907674168246	0.09042907674168246	0.09027528579484287
32	34	34.0	Al-Basrah (Basra)	210.691062526	1041.037	368.0	Iraq	135298.108202	210691062.52599996	648827.0165274739	649	{1: 2, 2: 37, 3: 6326, 6: 3235, 8: 7812, 9: 482, 10: 49, 13: 14, 14: 198, 15: 386, 16: 5384, 17: 521}	{1: 8.181297553792031e-05, 2: 0.0015135400474515258, 3: 0.258774441626442, 6: 0.13233248793258612, 8: 0.31956148245111676, 9: 0.019716927104638796, 10: 0.0020044179006790475, 13: 0.0005726908287654422, 14: 0.008099484578254112, 15: 0.01578990427881862, 16: 0.22024053014808148, 17: 0.02131228012762824}	8.181297553792031e-05	0.0015135400474515258	0.258774441626442	0.0	0.0	0.13233248793258612	0.31956148245111676	0.019716927104638796	0.0020044179006790475	0.0	0.0	0.008099484578254112	0.01578990427881862	0.22024053014808148	0.02131228012762824	0.0	0.0005726908287654422	26.79410569105695	30.537398373983773	3.7432926829268247	Asia	0.26036979464943144	0.26036979464943144	8.181297553792031e-05	0.5799312771005483	0.5819356950012273	0.5819356950012273	0.5819356950012273	0.3216477133273338	0.3216477133273338	0.32156590035179583
33	35	35.0	Albuquerque	745.931943261	841.276	840.0	United States of America	168694.112812	745931943.261	779997.0184985427	780	{3: 4477, 4: 22, 5: 51, 6: 24444, 8: 17272, 9: 9174, 10: 252, 11: 105, 12: 670, 13: 8542, 14: 3865, 15: 1169, 16: 20818, 17: 309}	{3: 0.04910606559175167, 4: 0.00024130744762531535, 5: 0.0005593945376768674, 6: 0.26811451135241854, 8: 0.18944828342656575, 9: 0.1006252056597565, 10: 0.002764067127344521, 11: 0.0011516946363935505, 12: 0.007348908632225513, 13: 0.09369310080070199, 14: 0.042393331139629266, 15: 0.012822200285181528, 16: 0.22834265657562794, 17: 0.0033892727871010202}	0.0	0.0	0.04910606559175167	0.00024130744762531535	0.0005593945376768674	0.26811451135241854	0.18944828342656575	0.1006252056597565	0.002764067127344521	0.0011516946363935505	0.007348908632225513	0.042393331139629266	0.012822200285181528	0.22834265657562794	0.0033892727871010202	0.0	0.09369310080070199	13.606043437204946	17.30524079320117	3.6991973559962226	North America	0.04910606559175167	0.04910606559175167	0.00024130744762531535	0.23855434901831743	0.24155972359328728	0.24155972359328728	0.24155972359328728	0.19221235055391028	0.19221235055391028	0.19221235055391028
34	36	36.0	Al-Fayyum	57.3267035903	378.605	818.0	Egypt	28903.60912	57326703.590299994	490525.1310749054	491	{2: 394, 3: 492, 4: 1, 5: 3, 6: 989, 8: 623, 9: 405, 11: 2, 12: 316, 13: 13, 14: 3315, 16: 19}	{2: 0.05995130858186245, 3: 0.07486305538648813, 4: 0.00015216068167985393, 5: 0.0004564820450395618, 6: 0.15048691418137553, 8: 0.09479610468654899, 9: 0.06162507608034084, 11: 0.00030432136335970786, 12: 0.04808277541083384, 13: 0.001978088861838101, 14: 0.5044126597687157, 16: 0.0028910529519172246}	0.0	0.05995130858186245	0.07486305538648813	0.00015216068167985393	0.0004564820450395618	0.15048691418137553	0.09479610468654899	0.06162507608034084	0.0	0.00030432136335970786	0.04808277541083384	0.5044126597687157	0.0	0.0028910529519172246	0.0	0.0	0.001978088861838101	22.65788288288292	25.91081081081085	3.2529279279279315	Africa	0.1348143639683506	0.1348143639683506	0.00015216068167985393	0.2296104686548996	0.22976262933657943	0.22976262933657943	0.22976262933657943	0.09479610468654899	0.09479610468654899	0.09479610468654899
35	37	37.0	Al Gadarif	89.0043967177	325.425	729.0	Sudan	38598.790474	89004396.7177	236760.0918904543	237	{3: 267, 6: 3492, 8: 107, 9: 853, 13: 70, 14: 213, 15: 54, 16: 4108, 17: 11}	{3: 0.029100817438692098, 6: 0.38059945504087195, 8: 0.011662125340599456, 9: 0.0929700272479564, 13: 0.007629427792915531, 14: 0.02321525885558583, 15: 0.005885558583106267, 16: 0.4477384196185286, 17: 0.0011989100817438691}	0.0	0.0	0.029100817438692098	0.0	0.0	0.38059945504087195	0.011662125340599456	0.0929700272479564	0.0	0.0	0.0	0.02321525885558583	0.005885558583106267	0.4477384196185286	0.0011989100817438691	0.0	0.007629427792915531	28.870396825396856	31.887936507936544	3.017539682539688	Africa	0.029100817438692098	0.029100817438692098	0.0	0.04076294277929155	0.04076294277929155	0.04076294277929155	0.04076294277929155	0.011662125340599456	0.011662125340599456	0.011662125340599456
36	38	38.0	Al-Hasakah	83.9060522802	591.499	760.0	Syrian Arab Republic	44326.09935080001	83906052.2802	158849.29268795252	159	{2: 31, 3: 1122, 5: 1, 6: 940, 8: 1300, 9: 701, 13: 2, 14: 107, 15: 248, 16: 5988}	{2: 0.0029693486590038312, 3: 0.1074712643678161, 5: 9.578544061302682e-05, 6: 0.09003831417624521, 8: 0.12452107279693486, 9: 0.0671455938697318, 13: 0.00019157088122605365, 14: 0.01024904214559387, 15: 0.02375478927203065, 16: 0.5735632183908046}	0.0	0.0029693486590038312	0.1074712643678161	0.0	9.578544061302682e-05	0.09003831417624521	0.12452107279693486	0.0671455938697318	0.0	0.0	0.0	0.01024904214559387	0.02375478927203065	0.5735632183908046	0.0	0.0	0.00019157088122605365	19.8866531165312	23.805284552845563	3.918631436314364	Asia	0.11044061302681993	0.11044061302681993	0.0	0.2349616858237548	0.2349616858237548	0.2349616858237548	0.2349616858237548	0.12452107279693486	0.12452107279693486	0.12452107279693486
37	39	39.0	Al-Hudaydah	88.5890297097	582.568	887.0	Yemen	62075.7151451	88589029.7097	401787.085942626	402	{3: 1451, 6: 32, 8: 2051, 9: 101, 10: 2, 13: 6, 14: 42, 15: 172, 16: 5178, 17: 48}	{3: 0.1597489816140042, 6: 0.003523065066607949, 8: 0.22580645161290322, 9: 0.011119674116481338, 10: 0.0002201915666629968, 13: 0.0006605746999889904, 14: 0.004624022899922933, 15: 0.018936474733017725, 16: 0.5700759660904987, 17: 0.005284597599911923}	0.0	0.0	0.1597489816140042	0.0	0.0	0.003523065066607949	0.22580645161290322	0.011119674116481338	0.0002201915666629968	0.0	0.0	0.004624022899922933	0.018936474733017725	0.5700759660904987	0.005284597599911923	0.0	0.0006605746999889904	30.168946540880533	33.00636792452834	2.8374213836478077	Asia	0.1597489816140042	0.1597489816140042	0.0	0.38555543322690744	0.3857756247935704	0.3857756247935704	0.3857756247935704	0.22602664317956622	0.22602664317956622	0.22602664317956622
38	40	40.0	Aligarh	118.368920645	1066.848	356.0	India	60934.0044487	118368920.64499998	837644.0559358597	838	{3: 4032, 5: 30, 6: 2374, 8: 728, 9: 1036, 13: 6, 14: 4908, 16: 283}	{3: 0.30096290214227067, 5: 0.0022393073076061804, 6: 0.17720385160856908, 8: 0.05434052399790998, 9: 0.07733074568933343, 13: 0.0004478614615212361, 14: 0.3663506755243711, 16: 0.021124132268418302}	0.0	0.0	0.30096290214227067	0.0	0.0022393073076061804	0.17720385160856908	0.05434052399790998	0.07733074568933343	0.0	0.0	0.0	0.3663506755243711	0.0	0.021124132268418302	0.0	0.0	0.0004478614615212361	24.845806794055232	26.274946921443775	1.429140127388543	Asia	0.30096290214227067	0.30096290214227067	0.0	0.3553034261401806	0.3553034261401806	0.3553034261401806	0.3553034261401806	0.05434052399790998	0.05434052399790998	0.05434052399790998
39	41	41.0	Al-Iskandariyah (Alexandria) Kafr-ad-Dawwar	539.587278802	5183.73	818.0	Egypt	379980.512988	539587278.802	5080411.098944306	5080	{1: 840, 2: 901, 3: 4741, 4: 2, 5: 17, 6: 10940, 8: 13931, 9: 2486, 10: 1221, 11: 3921, 12: 994, 13: 123, 14: 15249, 15: 497, 16: 5342, 17: 1324}	{1: 0.013433766732236242, 2: 0.014409314078267683, 3: 0.07582081913991907, 4: 3.198515888627677e-05, 5: 0.0002718738505333525, 6: 0.17495881910793393, 8: 0.22279262422236082, 9: 0.03975755249564202, 10: 0.019526939500071967, 11: 0.0627069039965456, 12: 0.015896623966479555, 13: 0.0019670872715060214, 14: 0.2438708439284172, 15: 0.007948311983239777, 16: 0.08543235938524525, 17: 0.0211741751827152…	0.013433766732236242	0.014409314078267683	0.07582081913991907	3.198515888627677e-05	0.0002718738505333525	0.17495881910793393	0.22279262422236082	0.03975755249564202	0.019526939500071967	0.0627069039965456	0.015896623966479555	0.2438708439284172	0.007948311983239777	0.08543235938524525	0.02117417518271522	0.0	0.0019670872715060214	20.46930004559967	23.031224350205232	2.5619243046055615	Africa	0.103663899950423	0.103663899950423	0.01346575189112252	0.3264565241727838	0.346015448831742	0.346015448831742	0.346015448831742	0.255753330454669	0.255753330454669	0.2423195637224328
40	42	42.0	Al-Ismailiyah	104.221137932	334.196	818.0	Egypt	96396.24888739998	104221137.932	455585.57688838243	456	{2: 4, 3: 1966, 5: 1, 6: 4392, 7: 3, 8: 789, 9: 731, 10: 6, 11: 27, 12: 44, 13: 32, 14: 161, 15: 30, 16: 3871, 17: 59}	{2: 0.0003301419610432486, 3: 0.16226477385275667, 5: 8.253549026081215e-05, 6: 0.362495873225487, 7: 0.00024760647078243646, 8: 0.06512050181578079, 9: 0.06033344338065368, 10: 0.0004952129415648729, 11: 0.002228458237041928, 12: 0.0036315615714757345, 13: 0.002641135688345989, 14: 0.013288213931990756, 15: 0.0024760647078243643, 16: 0.3194948827996038, 17: 0.004869593925387917}	0.0	0.0003301419610432486	0.16226477385275667	0.0	8.253549026081215e-05	0.362495873225487	0.06512050181578079	0.06033344338065368	0.0004952129415648729	0.002228458237041928	0.0036315615714757345	0.013288213931990756	0.0024760647078243643	0.3194948827996038	0.004869593925387917	0.00024760647078243646	0.002641135688345989	21.350591016548496	24.326241134751807	2.975650118203312	Africa	0.16259491581379992	0.16259491581379992	0.0	0.2277154176295807	0.22821063057114557	0.22821063057114557	0.22821063057114557	0.06561571475734566	0.06561571475734566	0.06561571475734566
41	43	43.0	Al-Kamishli	93.8329557175	391.536	760.0	Syrian Arab Republic	46111.7833456	93832955.7175	185280.03933352232	185	{2: 42, 3: 1478, 6: 1808, 8: 609, 9: 1724, 13: 8, 14: 1185, 15: 3, 16: 4900, 17: 2}	{2: 0.003571732290160728, 3: 0.1256909601156561, 6: 0.15375457096691897, 8: 0.05179011820733056, 9: 0.1466111063865975, 13: 0.0006803299600306148, 14: 0.10077387532953483, 15: 0.00025512373501148056, 16: 0.4167021005187516, 17: 0.0001700824900076537}	0.0	0.003571732290160728	0.1256909601156561	0.0	0.0	0.15375457096691897	0.05179011820733056	0.1466111063865975	0.0	0.0	0.0	0.10077387532953483	0.00025512373501148056	0.4167021005187516	0.0001700824900076537	0.0	0.0006803299600306148	18.46904761904765	22.406071428571465	3.937023809523815	Asia	0.1292626924058168	0.1292626924058168	0.0	0.18105281061314737	0.18105281061314737	0.18105281061314737	0.18105281061314737	0.05179011820733056	0.05179011820733056	0.05179011820733056
42	44	44.0	Al-Khartum (Khartoum)	1010.62563978	5264.922	729.0	Sudan	294257.127673	1010625639.7799999	2702826.3157627583	2703	{2: 102, 3: 30751, 5: 1, 6: 20955, 7: 68, 8: 5736, 9: 7941, 13: 514, 14: 8620, 15: 426, 16: 28144, 17: 1706}	{2: 0.0009717617468846462, 3: 0.29296711253382113, 5: 9.527075949849473e-06, 6: 0.19963987652909568, 7: 0.0006478411645897641, 8: 0.05464730764833657, 9: 0.07565451011775466, 13: 0.004896917038222629, 14: 0.08212339468770245, 15: 0.004058534354635875, 16: 0.26813002553256354, 17: 0.0162531915704432}	0.0	0.0009717617468846462	0.29296711253382113	0.0	9.527075949849473e-06	0.19963987652909568	0.05464730764833657	0.07565451011775466	0.0	0.0	0.0	0.08212339468770245	0.004058534354635875	0.26813002553256354	0.0162531915704432	0.0006478411645897641	0.004896917038222629	29.457917688743564	32.47568138457349	3.017763695829927	Africa	0.29393887428070575	0.29393887428070575	0.0	0.34858618192904234	0.34858618192904234	0.34858618192904234	0.34858618192904234	0.05464730764833657	0.05464730764833657	0.05464730764833657
43	45	45.0	Allahabad	207.03983409	1312.735	356.0	India	108945.745965	207039834.09	1531309.2741127014	1531	{2: 11, 3: 4379, 4: 2, 5: 77, 6: 5917, 8: 1657, 9: 1353, 11: 61, 12: 2, 13: 20, 14: 4956, 15: 57, 16: 4102, 17: 330}	{2: 0.0004798464491362764, 3: 0.19102250916070493, 4: 8.724480893386844e-05, 5: 0.0033589251439539347, 6: 0.2581137672308498, 8: 0.07228232420171, 9: 0.059021113243762, 11: 0.002660966672482987, 12: 8.724480893386844e-05, 13: 0.0008724480893386843, 14: 0.21619263653812598, 15: 0.00248647705461525, 16: 0.17893910312336417, 17: 0.014395393474088292}	0.0	0.0004798464491362764	0.19102250916070493	8.724480893386844e-05	0.0033589251439539347	0.2581137672308498	0.07228232420171	0.059021113243762	0.0	0.002660966672482987	8.724480893386844e-05	0.21619263653812598	0.00248647705461525	0.17893910312336417	0.014395393474088292	0.0	0.0008724480893386843	25.681119311193143	27.53238007380077	1.8512607626076267	Asia	0.19150235560984122	0.19150235560984122	8.724480893386844e-05	0.26378467981155124	0.2638719246204851	0.2638719246204851	0.2638719246204851	0.07228232420171	0.07228232420171	0.07228232420171
44	46	46.0	Allentown-Bethlehem	79.4433492041	721.904	840.0	United States of America	69102.1809545	79443349.2041	151674.8698163743	152	{1: 1, 2: 129, 3: 257, 4: 127, 5: 1124, 6: 4244, 8: 1418, 9: 161, 10: 8, 11: 1640, 12: 774, 14: 540, 15: 10, 16: 7, 17: 1}	{1: 9.577626664112633e-05, 2: 0.012355138396705297, 3: 0.024614500526769466, 4: 0.012163585863423044, 5: 0.107652523704626, 6: 0.40647447562494016, 8: 0.13581074609711713, 9: 0.01541997892922134, 10: 0.0007662101331290107, 11: 0.15707307729144718, 12: 0.07413083038023179, 14: 0.051719183986208214, 15: 0.0009577626664112633, 16: 0.0006704338664878843, 17: 9.577626664112633e-05}	9.577626664112633e-05	0.012355138396705297	0.024614500526769466	0.012163585863423044	0.107652523704626	0.40647447562494016	0.13581074609711713	0.01541997892922134	0.0007662101331290107	0.15707307729144718	0.07413083038023179	0.051719183986208214	0.0009577626664112633	0.0006704338664878843	9.577626664112633e-05	0.0	0.0	11.44407713498626	15.569283746556502	4.125206611570242	North America	0.037065415190115886	0.037065415190115886	0.01225936213006417	0.17287616128723302	0.18580595728378507	0.18580595728378507	0.18580595728378507	0.13667273249688724	0.13667273249688724	0.13657695623024613
45	47	47.0	Al-Madinah (Medina)	435.203839515	1302.641	682.0	Saudi Arabia	111629.417857	435203839.515	396254.12078106403	396	{2: 52, 3: 2317, 4: 157, 5: 122, 6: 3736, 8: 22512, 9: 580, 11: 5, 12: 19, 13: 1, 14: 177, 15: 3951, 16: 14182}	{2: 0.0010876158206270523, 3: 0.04846165108447847, 4: 0.0032837631507393696, 5: 0.0025517140407019306, 6: 0.07814101357428208, 8: 0.4708539875760808, 9: 0.012131099537763276, 11: 0.00010457844429106272, 12: 0.00039739808830603835, 13: 2.0915688858212546e-05, 14: 0.0037020769279036206, 15: 0.08263788667879776, 16: 0.29662629938717033}	0.0	0.0010876158206270523	0.04846165108447847	0.0032837631507393696	0.0025517140407019306	0.07814101357428208	0.4708539875760808	0.012131099537763276	0.0	0.00010457844429106272	0.00039739808830603835	0.0037020769279036206	0.08263788667879776	0.29662629938717033	0.0	0.0	2.0915688858212546e-05	27.437500000000036	30.783242092457456	3.345742092457421	Asia	0.04954926690510552	0.04954926690510552	0.0032837631507393696	0.5204032544811863	0.5236870176319257	0.5236870176319257	0.5236870176319257	0.4708539875760808	0.4708539875760808	0.4708539875760808
46	48	48.0	Al-Manamah (Manama)	400.641246548	425.062	48.0	Bahrain	534998.411029	400641246.54800004	1702890.6932073832	1703	{2: 124, 3: 6265, 4: 10, 5: 5, 6: 5001, 7: 2, 8: 18079, 9: 812, 10: 1021, 12: 3, 13: 5, 14: 168, 15: 2239, 16: 8622, 17: 67}	{2: 0.0029229427433231973, 3: 0.14767932489451477, 4: 0.0002357211889776772, 5: 0.0001178605944888386, 6: 0.11788416660773637, 7: 4.714423779553544e-05, 8: 0.42616033755274263, 9: 0.01914056054498739, 10: 0.024067133394620844, 12: 7.071635669330315e-05, 13: 0.0001178605944888386, 14: 0.003960115974824977, 15: 0.052777974212101925, 16: 0.2032388091365533, 17: 0.0015793319661504372}	0.0	0.0029229427433231973	0.14767932489451477	0.0002357211889776772	0.0001178605944888386	0.11788416660773637	0.42616033755274263	0.01914056054498739	0.024067133394620844	0.0	7.071635669330315e-05	0.003960115974824977	0.052777974212101925	0.2032388091365533	0.0015793319661504372	4.714423779553544e-05	0.0001178605944888386	25.84543689320392	28.77168284789648	2.9262459546925577	Asia	0.15060226763783796	0.15060226763783796	0.0002357211889776772	0.5767626051905805	0.6010654597741791	0.6010654597741791	0.6010654597741791	0.4502274709473635	0.4502274709473635	0.4502274709473635
47	49	49.0	Almaty	514.574343782	1534.894	398.0	Kazakhstan	195638.911819	514574343.78199995	1688853.742735386	1689	{1: 70, 2: 697, 3: 2589, 4: 1618, 5: 18017, 6: 20228, 8: 5338, 9: 1615, 10: 14, 11: 4994, 12: 3006, 14: 12214, 15: 69, 16: 173, 17: 22}	{1: 0.0009906034189969433, 2: 0.009863579757726707, 3: 0.03663817502547266, 4: 0.02289709045624363, 5: 0.254967168572399, 6: 0.2862560851352881, 8: 0.07554058643722404, 9: 0.022854636024000907, 10: 0.00019812068379938865, 11: 0.07067247820672479, 12: 0.042539341107211595, 14: 0.17284614513755236, 15: 0.0009764519415827013, 16: 0.0024482055926638743, 17: 0.00031133250311332503}	0.0009906034189969433	0.009863579757726707	0.03663817502547266	0.02289709045624363	0.254967168572399	0.2862560851352881	0.07554058643722404	0.022854636024000907	0.00019812068379938865	0.07067247820672479	0.042539341107211595	0.17284614513755236	0.0009764519415827013	0.0024482055926638743	0.00031133250311332503	0.0	0.0	9.076909722222256	12.4963541666667	3.4194444444444443	Asia	0.047492358202196314	0.047492358202196314	0.023887693875240576	0.12303294463942036	0.1461281557794634	0.1461281557794634	0.1461281557794634	0.07672931054002037	0.07672931054002037	0.07573870712102343
48	50	50.0	Al-Mawsil (Mosul)	307.770045077	1748.949	368.0	Iraq	144952.700733	307770045.077	248057.88616523147	248	{2: 162, 3: 7516, 5: 6, 6: 6729, 7: 1, 8: 5452, 9: 3267, 11: 1, 12: 8, 13: 113, 14: 1297, 15: 3, 16: 13592, 17: 75}	{2: 0.004238396734864738, 3: 0.19664067814347758, 5: 0.00015697765684684212, 6: 0.17605044215373344, 7: 2.6162942807807022e-05, 8: 0.1426403641881639, 9: 0.08547433415310554, 11: 2.6162942807807022e-05, 12: 0.00020930354246245618, 13: 0.0029564125372821934, 14: 0.03393333682172571, 15: 7.848882842342106e-05, 16: 0.35560671864371307, 17: 0.001962220710585527}	0.0	0.004238396734864738	0.19664067814347758	0.0	0.00015697765684684212	0.17605044215373344	0.1426403641881639	0.08547433415310554	0.0	2.6162942807807022e-05	0.00020930354246245618	0.03393333682172571	7.848882842342106e-05	0.35560671864371307	0.001962220710585527	2.6162942807807022e-05	0.0029564125372821934	20.791361556064107	24.57951945080095	3.7881578947368446	Asia	0.2008790748783423	0.2008790748783423	0.0	0.34351943906650617	0.34351943906650617	0.34351943906650617	0.34351943906650617	0.1426403641881639	0.1426403641881639	0.1426403641881639
49	51	51.0	Al-Mukalla	99.2260940893	383.925	887.0	Yemen	70163.07053300002	99226094.0893	119360.12124603242	119	{1: 3, 3: 384, 6: 746, 7: 5, 8: 2111, 9: 102, 10: 3, 13: 3, 14: 14, 15: 2444, 16: 4298, 17: 8}	{1: 0.00029641339788558443, 3: 0.03794091492935481, 6: 0.07370813160754866, 7: 0.0004940223298093074, 8: 0.20857622764548958, 9: 0.01007805552810987, 10: 0.00029641339788558443, 13: 0.00029641339788558443, 14: 0.0013832625234660608, 15: 0.24147811481078946, 16: 0.4246615947040806, 17: 0.0007904357276948918}	0.00029641339788558443	0.0	0.03794091492935481	0.0	0.0	0.07370813160754866	0.20857622764548958	0.01007805552810987	0.00029641339788558443	0.0	0.0	0.0013832625234660608	0.24147811481078946	0.4246615947040806	0.0007904357276948918	0.0004940223298093074	0.00029641339788558443	27.737853107344662	30.54392655367235	2.8060734463276837	Asia	0.03823732832724039	0.03823732832724039	0.00029641339788558443	0.24681355597272997	0.24710996937061555	0.24710996937061555	0.24710996937061555	0.20916905444126074	0.20916905444126074	0.20887264104337516
50	52	52.0	Al Obeid (Al Ubayyid)	181.133399757	431.731	729.0	Sudan	59968.5798754	181133399.757	167319.95903468132	167	{3: 727, 6: 4278, 7: 30, 8: 21, 9: 2369, 13: 4619, 14: 33, 15: 26, 16: 6500, 17: 1}	{3: 0.039077617716620085, 6: 0.22995054826918943, 7: 0.0016125564394753817, 8: 0.0011287895076327673, 9: 0.12733820683723931, 13: 0.24827993979789292, 14: 0.0017738120834229199, 15: 0.0013975489142119973, 16: 0.34938722855299936, 17: 5.3751881315846054e-05}	0.0	0.0	0.039077617716620085	0.0	0.0	0.22995054826918943	0.0011287895076327673	0.12733820683723931	0.0	0.0	0.0	0.0017738120834229199	0.0013975489142119973	0.34938722855299936	5.3751881315846054e-05	0.0016125564394753817	0.24827993979789292	27.046126760563418	30.064827856025072	3.0187010954616547	Africa	0.039077617716620085	0.039077617716620085	0.0	0.04020640722425285	0.04020640722425285	0.04020640722425285	0.04020640722425285	0.0011287895076327673	0.0011287895076327673	0.0011287895076327673
51	53	53.0	Al-Qahirah (Cairo)	1217.98600329	19127.89	818.0	Egypt	418233.53360299993	1217986003.29	15123129.506761178	15123	{1: 2, 2: 10402, 3: 25607, 4: 64, 5: 309, 6: 24563, 7: 36, 8: 30219, 9: 3194, 10: 127, 11: 76, 12: 573, 13: 105, 14: 7933, 15: 291, 16: 37119, 17: 93}	{1: 1.4213327837513236e-05, 2: 0.07392351808290634, 3: 0.1819803429676007, 4: 0.00045482649080042355, 5: 0.002195959150895795, 6: 0.1745609858364188, 7: 0.00025583990107523824, 8: 0.21475627696090624, 9: 0.022698684556508638, 10: 0.0009025463176820905, 11: 0.0005401064578255029, 12: 0.004072118425447542, 13: 0.0007461997114694449, 14: 0.05637716486749625, 15: 0.002068039200358176, 16: 0.263792258…	1.4213327837513236e-05	0.07392351808290634	0.1819803429676007	0.00045482649080042355	0.002195959150895795	0.1745609858364188	0.21475627696090624	0.022698684556508638	0.0009025463176820905	0.0005401064578255029	0.004072118425447542	0.05637716486749625	0.002068039200358176	0.2637922580003269	0.0006609197444443655	0.00025583990107523824	0.0007461997114694449	21.64908822330892	24.67235126324372	3.0232630399348004	Africa	0.2559180743783446	0.2559180743783446	0.00046903981863793677	0.47067435133925084	0.47203172414773337	0.47203172414773337	0.47203172414773337	0.21567303660642584	0.21567303660642584	0.21565882327858832
52	54	54.0	Al-Raqqa	77.665390547	779.469	760.0	Syrian Arab Republic	40804.3197527	77665390.547	134470.75898471475	134	{2: 84, 3: 1704, 6: 507, 8: 852, 9: 1195, 12: 8, 13: 227, 14: 2920, 15: 81, 16: 1763, 17: 256}	{2: 0.0087527352297593, 3: 0.17755548608940294, 6: 0.052829009065332916, 8: 0.08877774304470147, 9: 0.1245180785662186, 12: 0.0008335938314056475, 13: 0.023653224966135252, 14: 0.30426174846306137, 15: 0.008440137542982182, 16: 0.18370324059601958, 17: 0.02667500260498072}	0.0	0.0087527352297593	0.17755548608940294	0.0	0.0	0.052829009065332916	0.08877774304470147	0.1245180785662186	0.0	0.0	0.0008335938314056475	0.30426174846306137	0.008440137542982182	0.18370324059601958	0.02667500260498072	0.0	0.023653224966135252	19.984813084112183	23.67655763239879	3.691744548286603	Asia	0.18630822131916225	0.18630822131916225	0.0	0.27508596436386373	0.27508596436386373	0.27508596436386373	0.27508596436386373	0.08877774304470147	0.08877774304470147	0.08877774304470147
53	55	55.0	Alwar	142.635053313	388.432	356.0	India	66141.9439862	142635053.313	426497.46812570095	426	{3: 1541, 5: 10, 6: 4150, 8: 1074, 9: 1768, 11: 1062, 12: 583, 13: 575, 14: 4946, 15: 55, 16: 318}	{3: 0.09582141524685985, 5: 0.0006218132073125233, 6: 0.2580524810346972, 8: 0.066782738465365, 9: 0.10993657505285412, 11: 0.06603656261658998, 12: 0.03625170998632011, 13: 0.03575425942047009, 14: 0.30754881233677406, 15: 0.003419972640218878, 16: 0.01977365999253824}	0.0	0.0	0.09582141524685985	0.0	0.0006218132073125233	0.2580524810346972	0.066782738465365	0.10993657505285412	0.0	0.06603656261658998	0.03625170998632011	0.30754881233677406	0.003419972640218878	0.01977365999253824	0.0	0.0	0.03575425942047009	25.20360360360364	26.578738738738775	1.3751351351351353	Asia	0.09582141524685985	0.09582141524685985	0.0	0.16260415371222486	0.16260415371222486	0.16260415371222486	0.16260415371222486	0.066782738465365	0.066782738465365	0.066782738465365
54	56	56.0	Amara	128.691067139	454.579	368.0	Iraq	48919.1805393	128691067.139	145782.21769106388	146	{3: 2450, 6: 2019, 8: 2944, 9: 757, 10: 2, 12: 1, 13: 29, 14: 341, 15: 47, 16: 6445, 17: 115}	{3: 0.1617161716171617, 6: 0.13326732673267327, 8: 0.19432343234323432, 9: 0.04996699669966997, 10: 0.000132013201320132, 12: 6.6006600660066e-05, 13: 0.001914191419141914, 14: 0.02250825082508251, 15: 0.003102310231023102, 16: 0.4254125412541254, 17: 0.007590759075907591}	0.0	0.0	0.1617161716171617	0.0	0.0	0.13326732673267327	0.19432343234323432	0.04996699669966997	0.000132013201320132	0.0	6.6006600660066e-05	0.02250825082508251	0.003102310231023102	0.4254125412541254	0.007590759075907591	0.0	0.001914191419141914	26.431142857142895	30.201047619047653	3.7699047619047583	Asia	0.1617161716171617	0.1617161716171617	0.0	0.356039603960396	0.35617161716171614	0.35617161716171614	0.35617161716171614	0.19445544554455446	0.19445544554455446	0.19445544554455446
55	57	57.0	Amman Zarqa Ar-Rusayfah	843.693235872	2023.389	400.0	Jordan	164879.90121599997	843693235.8719999	3151702.6359938383	3152	{1: 2, 2: 8116, 3: 19527, 4: 16, 5: 8191, 6: 24330, 8: 6425, 9: 10065, 10: 3, 11: 27, 12: 124, 13: 1654, 14: 332, 15: 6083, 16: 14565, 17: 1}	{1: 2.010838419078835e-05, 2: 0.08159982304621913, 3: 0.19632820904676204, 4: 0.0001608670735263068, 5: 0.08235388745337369, 6: 0.24461849368094027, 8: 0.06459818421290757, 9: 0.10119544344014236, 10: 3.0162576286182525e-05, 11: 0.00027146318657564274, 12: 0.0012467198198288776, 13: 0.016629633725781964, 14: 0.003337991775670866, 15: 0.06115965051628276, 16: 0.14643930786941614, 17: 1.00541920953…	2.010838419078835e-05	0.08159982304621913	0.19632820904676204	0.0001608670735263068	0.08235388745337369	0.24461849368094027	0.06459818421290757	0.10119544344014236	3.0162576286182525e-05	0.00027146318657564274	0.0012467198198288776	0.003337991775670866	0.06115965051628276	0.14643930786941614	1.0054192095394174e-05	0.0	0.016629633725781964	16.91044011544015	20.26890331890335	3.3584632034632023	Asia	0.277948140477172	0.277948140477172	0.00018097545771709515	0.34254632469007956	0.34273735433989205	0.34273735433989205	0.34273735433989205	0.06464845517338455	0.06464845517338455	0.06462834678919376
56	58	58.0	Amritsar	186.88790495	1283.495	356.0	India	64708.6828859	186887904.95	796813.5585750341	797	{2: 40, 3: 4622, 4: 3, 5: 353, 6: 5749, 8: 1345, 9: 1280, 11: 23, 12: 13, 14: 8468, 15: 1, 16: 45}	{2: 0.0018229878771306171, 3: 0.2106462492024428, 4: 0.00013672409078479628, 5: 0.016087868015677697, 6: 0.26200893264059794, 8: 0.061297967368516997, 9: 0.05833561206817975, 11: 0.0010482180293501049, 12: 0.0005924710600674506, 14: 0.3859265335885516, 15: 4.5574696928265424e-05, 16: 0.002050861361771944}	0.0	0.0018229878771306171	0.2106462492024428	0.00013672409078479628	0.016087868015677697	0.26200893264059794	0.061297967368516997	0.05833561206817975	0.0	0.0010482180293501049	0.0005924710600674506	0.3859265335885516	4.5574696928265424e-05	0.002050861361771944	0.0	0.0	0.0	23.294130998703015	25.40262645914401	2.108495460440988	Asia	0.2124692370795734	0.2124692370795734	0.00013672409078479628	0.2737672044480904	0.2739039285388752	0.2739039285388752	0.2739039285388752	0.061297967368516997	0.061297967368516997	0.061297967368516997
57	59	59.0	Amsterdam	372.37649901	1098.684	528.0	Netherlands	4938713.28258	372376499.01	1038912.3390862048	1039	{1: 60, 2: 775, 3: 142, 4: 4341, 5: 4074, 6: 11455, 8: 11708, 9: 803, 10: 2420, 11: 2332, 12: 5451, 14: 16709, 15: 194, 16: 140, 17: 194}	{1: 0.0009868745682423763, 2: 0.012747129839797361, 3: 0.0023356031448402907, 4: 0.07140037501233593, 5: 0.06700878318365736, 6: 0.18841080298694035, 8: 0.19257212408302904, 9: 0.013207671304977138, 10: 0.03980394091910918, 11: 0.03835652488568703, 12: 0.0896575545248199, 14: 0.27482811934603113, 15: 0.003190894437317017, 16: 0.0023027073258988784, 17: 0.003190894437317017}	0.0009868745682423763	0.012747129839797361	0.0023356031448402907	0.07140037501233593	0.06700878318365736	0.18841080298694035	0.19257212408302904	0.013207671304977138	0.03980394091910918	0.03835652488568703	0.0896575545248199	0.27482811934603113	0.003190894437317017	0.0023027073258988784	0.003190894437317017	0.0	0.0	10.145950704225385	12.506220657277028	2.3602699530516436	Europe	0.01606960755288003	0.01606960755288003	0.07238724958057831	0.20864173163590907	0.3198460475673542	0.3198460475673542	0.3198460475673542	0.2333629395703806	0.2333629395703806	0.23237606500213823
58	60	60.0	Anantapur	88.4828025583	407.543	356.0	India	37421.4191471	88482802.55830002	302969.2495595217	303	{3: 820, 6: 2104, 8: 6, 9: 2198, 11: 9, 12: 28, 13: 286, 14: 1591, 15: 1, 16: 1899, 17: 208}	{3: 0.08961748633879782, 6: 0.22994535519125683, 8: 0.0006557377049180328, 9: 0.24021857923497267, 11: 0.0009836065573770492, 12: 0.0030601092896174863, 13: 0.0312568306010929, 14: 0.17387978142076502, 15: 0.0001092896174863388, 16: 0.20754098360655737, 17: 0.02273224043715847}	0.0	0.0	0.08961748633879782	0.0	0.0	0.22994535519125683	0.0006557377049180328	0.24021857923497267	0.0	0.0009836065573770492	0.0030601092896174863	0.17387978142076502	0.0001092896174863388	0.20754098360655737	0.02273224043715847	0.0	0.0312568306010929	27.96399676375408	30.305582524271877	2.3415857605177948	Asia	0.08961748633879782	0.08961748633879782	0.0	0.09027322404371585	0.09027322404371585	0.09027322404371585	0.09027322404371585	0.0006557377049180328	0.0006557377049180328	0.0006557377049180328
59	61	61.0	Anápolis	185.951312286	349.607	76.0	Brazil	89561.3119607	185951312.286	348667.2389065935	349	{2: 42, 3: 3759, 4: 7, 5: 155, 6: 2460, 8: 2924, 9: 3159, 10: 1, 11: 1036, 12: 2860, 13: 4, 14: 2744, 15: 6, 16: 200, 17: 24}	{2: 0.0021670708425777824, 3: 0.1939528404107115, 4: 0.00036117847376296373, 5: 0.007997523347608483, 6: 0.1269284350652701, 8: 0.15086940818327227, 9: 0.1629946855167432, 10: 5.159692482328053e-05, 11: 0.05345441411691863, 12: 0.1475672049945823, 13: 0.00020638769929312212, 14: 0.14158196171508178, 15: 0.00030958154893968317, 16: 0.010319384964656106, 17: 0.0012383261957587327}	0.0	0.0021670708425777824	0.1939528404107115	0.00036117847376296373	0.007997523347608483	0.1269284350652701	0.15086940818327227	0.1629946855167432	5.159692482328053e-05	0.05345441411691863	0.1475672049945823	0.14158196171508178	0.00030958154893968317	0.010319384964656106	0.0012383261957587327	0.0	0.00020638769929312212					0.1961199112532893	0.1961199112532893	0.00036117847376296373	0.3469893194365615	0.3474020948351478	0.3474020948351478	0.3474020948351478	0.15092100510809556	0.15092100510809556	0.15092100510809556
60	62	62.0	Andizhan	199.760116418	407.771	860.0	Uzbekistan	70449.1047904	199760116.41799998	285757.0775897503	286	{2: 17, 3: 5667, 4: 1, 5: 52, 6: 7665, 8: 2889, 9: 1485, 11: 8, 12: 7, 13: 11, 14: 6550, 15: 93, 16: 1921, 17: 15}	{2: 0.0006444031689473485, 3: 0.2148136916720367, 4: 3.790606876160873e-05, 5: 0.001971115575603654, 6: 0.2905500170577309, 8: 0.10951063265228764, 9: 0.05629051211098897, 11: 0.00030324855009286985, 12: 0.00026534248133126115, 13: 0.00041696675637769605, 14: 0.2482847503885372, 15: 0.0035252643948296123, 16: 0.07281755809105038, 17: 0.000568591031424131}	0.0	0.0006444031689473485	0.2148136916720367	3.790606876160873e-05	0.001971115575603654	0.2905500170577309	0.10951063265228764	0.05629051211098897	0.0	0.00030324855009286985	0.00026534248133126115	0.2482847503885372	0.0035252643948296123	0.07281755809105038	0.000568591031424131	0.0	0.00041696675637769605	15.40008169934644	18.71397058823533	3.313888888888892	Asia	0.21545809484098405	0.21545809484098405	3.790606876160873e-05	0.32496872749327166	0.3250066335620333	0.3250066335620333	0.3250066335620333	0.10951063265228764	0.10951063265228764	0.10951063265228764
61	63	63.0	Ankang	64.6184603045	510.26	156.0	China	37139.9093207	64618460.3045	250610.4292408228	251	{1: 4, 2: 624, 3: 133, 4: 245, 5: 627, 6: 1919, 8: 1300, 9: 701, 10: 8, 11: 1026, 12: 529, 14: 150, 15: 9, 16: 5, 17: 395}	{1: 0.000521172638436482, 2: 0.0813029315960912, 3: 0.01732899022801303, 4: 0.031921824104234525, 5: 0.08169381107491856, 6: 0.2500325732899023, 8: 0.16938110749185667, 9: 0.09133550488599348, 10: 0.001042345276872964, 11: 0.13368078175895765, 12: 0.06892508143322476, 14: 0.019543973941368076, 15: 0.0011726384364820848, 16: 0.0006514657980456026, 17: 0.051465798045602605}	0.000521172638436482	0.0813029315960912	0.01732899022801303	0.031921824104234525	0.08169381107491856	0.2500325732899023	0.16938110749185667	0.09133550488599348	0.001042345276872964	0.13368078175895765	0.06892508143322476	0.019543973941368076	0.0011726384364820848	0.0006514657980456026	0.051465798045602605	0.0	0.0	16.719597069597103	19.43681318681322	2.717216117216118	Asia	0.09915309446254071	0.09915309446254071	0.03244299674267101	0.26853420195439737	0.30149837133550483	0.30149837133550483	0.30149837133550483	0.17094462540716612	0.17094462540716612	0.17042345276872964
62	64	64.0	Ankara	607.795275966	4852.163	792.0	Turkey	201117.907909	607795275.966	3684676.0077188015	3685	{1: 140, 2: 914, 3: 15741, 4: 260, 5: 2398, 6: 14231, 8: 18619, 9: 5827, 10: 15, 11: 417, 12: 852, 13: 1624, 14: 12844, 15: 236, 16: 5164, 17: 13}	{1: 0.0017655589885869221, 2: 0.011526577968346049, 3: 0.19851188599533387, 4: 0.00327889526451857, 5: 0.030241503247367425, 6: 0.17946907118986064, 8: 0.2348067343464279, 9: 0.07348508733211426, 10: 0.00018916703449145596, 11: 0.005258843558862475, 12: 0.010744687559114698, 13: 0.020480484267608297, 14: 0.16197742606721735, 15: 0.0029762280093322403, 16: 0.0651239044075919, 17: 0.000163944763225…	0.0017655589885869221	0.011526577968346049	0.19851188599533387	0.00327889526451857	0.030241503247367425	0.17946907118986064	0.2348067343464279	0.07348508733211426	0.00018916703449145596	0.005258843558862475	0.010744687559114698	0.16197742606721735	0.0029762280093322403	0.0651239044075919	0.0001639447632259285	0.0	0.020480484267608297	12.42612612612616	16.050522522522556	3.624396396396396	Asia	0.21180402295226683	0.21180402295226683	0.005044454253105492	0.4466107572986947	0.4500788195977048	0.4500788195977048	0.4500788195977048	0.2367614603695063	0.2367614603695063	0.23499590138091936
63	65	65.0	Ann Arbor	96.8606453102	319.075	840.0	United States of America	146742.5792	96860645.3102	113197.15683387197	113	{2: 52, 3: 80, 4: 32, 5: 374, 6: 6079, 8: 858, 9: 1253, 10: 3, 11: 1601, 12: 1591, 14: 1165, 16: 10, 17: 2}	{2: 0.003969465648854962, 3: 0.0061068702290076335, 4: 0.0024427480916030535, 5: 0.028549618320610686, 6: 0.46404580152671754, 8: 0.06549618320610687, 9: 0.09564885496183206, 10: 0.00022900763358778625, 11: 0.12221374045801527, 12: 0.12145038167938932, 14: 0.08893129770992367, 16: 0.0007633587786259542, 17: 0.00015267175572519084}	0.0	0.003969465648854962	0.0061068702290076335	0.0024427480916030535	0.028549618320610686	0.46404580152671754	0.06549618320610687	0.09564885496183206	0.00022900763358778625	0.12221374045801527	0.12145038167938932	0.08893129770992367	0.0	0.0007633587786259542	0.00015267175572519084	0.0	0.0	9.31694444444448	13.478722222222258	4.161777777777777	North America	0.010076335877862596	0.010076335877862596	0.0024427480916030535	0.07557251908396946	0.0782442748091603	0.0782442748091603	0.0782442748091603	0.06572519083969465	0.06572519083969465	0.06572519083969465
64	66	66.0	Binzhou	289.9265218	716.533	156.0	China	159770.948761	289926521.8	430823.9192889631	431	{2: 112, 3: 1300, 4: 886, 5: 736, 6: 3008, 7: 86, 8: 7223, 9: 5418, 10: 54, 11: 4, 12: 7, 14: 17433, 15: 2, 16: 87, 17: 131}	{2: 0.0030695864280428646, 3: 0.03562912818264039, 4: 0.024282621207553375, 5: 0.020171567955710252, 6: 0.08244032121029407, 7: 0.002357003864390057, 8: 0.1979609175870858, 9: 0.14849124345657358, 10: 0.001479979170663524, 11: 0.00010962808671581659, 12: 0.00019184915175267904, 14: 0.47778660892920766, 15: 5.4814043357908295e-05, 16: 0.0023844108860690107, 17: 0.0035903198399429934}	0.0	0.0030695864280428646	0.03562912818264039	0.024282621207553375	0.020171567955710252	0.08244032121029407	0.1979609175870858	0.14849124345657358	0.001479979170663524	0.00010962808671581659	0.00019184915175267904	0.47778660892920766	5.4814043357908295e-05	0.0023844108860690107	0.0035903198399429934	0.002357003864390057	0.0	13.572326307572238	16.07775175644031	2.5054254488680723	Asia	0.038698714610683256	0.038698714610683256	0.024282621207553375	0.23665963219776906	0.26242223257598596	0.26242223257598596	0.26242223257598596	0.19944089675774934	0.19944089675774934	0.19944089675774934
65	67	67.0	Seoul Incheon Suweon Seongnam Goyang Bucheon Ansan Anyang Uijeongbu Siheung Gwangmyeong	2759.07047221	18993.927	410.0	Republic of Korea	1419854.7155	2759070472.21	20703120.846940216	20703	{1: 8509, 2: 57233, 3: 11680, 4: 29856, 5: 30094, 6: 60786, 7: 47, 8: 53240, 9: 565, 10: 5558, 11: 70660, 12: 2924, 14: 12541, 15: 268, 16: 1040, 17: 632}	{1: 0.024618598339857595, 2: 0.16558893392702664, 3: 0.033793069527504604, 4: 0.08638064073742958, 5: 0.08706923239389758, 6: 0.1758686236557273, 7: 0.00013598238594115725, 8: 0.1540362176065364, 9: 0.001634681873547954, 10: 0.01608064044810536, 11: 0.2044364976723866, 12: 0.00845984035089242, 14: 0.036284151108256446, 15: 0.000775388924090003, 16: 0.0030089719442298623, 17: 0.0018285291045704547}	0.024618598339857595	0.16558893392702664	0.033793069527504604	0.08638064073742958	0.08706923239389758	0.1758686236557273	0.1540362176065364	0.001634681873547954	0.01608064044810536	0.2044364976723866	0.00845984035089242	0.036284151108256446	0.000775388924090003	0.0030089719442298623	0.0018285291045704547	0.00013598238594115725	0.0	11.83312917594658	14.77775715581955	2.944627979872969	Asia	0.22400060179438885	0.22400060179438885	0.11099923907728718	0.37803681940092526	0.4804981005864602	0.4804981005864602	0.4804981005864602	0.19473545639449938	0.19473545639449938	0.17011685805464177
66	68	68.0	Anshan Liaoyang	615.474541342	2370.324	156.0	China	206148.963608	615474541.342	2278228.9077778608	2278	{1: 437, 2: 2822, 3: 2011, 4: 1948, 5: 6146, 6: 14037, 7: 64, 8: 20487, 9: 2240, 10: 1241, 11: 1692, 12: 2046, 14: 25399, 15: 152, 16: 496, 17: 529}	{1: 0.005345761923984978, 2: 0.03452114450683205, 3: 0.02460029114218259, 4: 0.0238296206588621, 5: 0.0751831871505988, 6: 0.17171272340269367, 7: 0.0007829033481350998, 8: 0.2506147014569342, 9: 0.027401617184728493, 10: 0.015180985234932168, 11: 0.020698007266321698, 12: 0.02502844141069397, 14: 0.3107025334263031, 15: 0.001859395451820862, 16: 0.006067500948047023, 17: 0.0064711854869291836}	0.005345761923984978	0.03452114450683205	0.02460029114218259	0.0238296206588621	0.0751831871505988	0.17171272340269367	0.2506147014569342	0.027401617184728493	0.015180985234932168	0.020698007266321698	0.02502844141069397	0.3107025334263031	0.001859395451820862	0.006067500948047023	0.0064711854869291836	0.0007829033481350998	0.0	9.486868421052666	12.80331578947372	3.316447368421054	Asia	0.06446719757299962	0.06446719757299962	0.029175382582847076	0.31508189902993383	0.3540925049237281	0.3540925049237281	0.3540925049237281	0.2711414486158514	0.2711414486158514	0.2657956866918664
67	69	69.0	Anshun	69.8116922006	424.266	156.0	China	47873.731094	69811692.2006	330275.2548047751	330	{2: 497, 3: 381, 4: 367, 5: 905, 6: 2766, 7: 9, 8: 742, 9: 771, 10: 11, 11: 817, 12: 393, 13: 2, 14: 76, 15: 35, 16: 1, 17: 9}	{2: 0.06386533024929324, 3: 0.048959136468774096, 4: 0.047160113081470056, 5: 0.11629401182215368, 6: 0.3554356206630686, 7: 0.001156515034695451, 8: 0.09534823952711385, 9: 0.09907478797224364, 10: 0.0014135183757388846, 11: 0.10498586481624261, 12: 0.050501156515034694, 13: 0.00025700334104343357, 14: 0.009766126959650475, 15: 0.004497558468260087, 16: 0.00012850167052171679, 17: 0.001156515034…	0.0	0.06386533024929324	0.048959136468774096	0.047160113081470056	0.11629401182215368	0.3554356206630686	0.09534823952711385	0.09907478797224364	0.0014135183757388846	0.10498586481624261	0.050501156515034694	0.009766126959650475	0.004497558468260087	0.00012850167052171679	0.001156515034695451	0.001156515034695451	0.00025700334104343357	14.68106060606064	17.70009469696973	3.0190340909090914	Asia	0.11282446671806734	0.11282446671806734	0.047160113081470056	0.2081727062451812	0.25674633770239014	0.25674633770239014	0.25674633770239014	0.09676175790285274	0.09676175790285274	0.09676175790285274
68	70	70.0	Antalya	228.301061881	1099.948	792.0	Turkey	104092.21551199998	228301061.881	746268.3219473809	746	{2: 331, 3: 4110, 4: 61, 5: 185, 6: 14054, 8: 5604, 9: 1079, 10: 18, 11: 1629, 12: 680, 13: 20, 14: 450, 15: 32, 16: 139, 17: 3}	{2: 0.01165698186300405, 3: 0.14474379292128897, 4: 0.002148265539707695, 5: 0.0065152315548512064, 6: 0.4949462933615073, 8: 0.19735868991019545, 9: 0.03799964782532136, 10: 0.0006339144215530904, 11: 0.057369255150554674, 12: 0.02394787814756119, 13: 0.0007043493572812115, 14: 0.01584786053882726, 15: 0.0011269589716499384, 16: 0.00489522803310442, 17: 0.00010565240359218173}	0.0	0.01165698186300405	0.14474379292128897	0.002148265539707695	0.0065152315548512064	0.4949462933615073	0.19735868991019545	0.03799964782532136	0.0006339144215530904	0.057369255150554674	0.02394787814756119	0.01584786053882726	0.0011269589716499384	0.00489522803310442	0.00010565240359218173	0.0	0.0007043493572812115	19.18652694610782	22.431636726546937	3.245109780439119	Asia	0.156400774784293	0.156400774784293	0.002148265539707695	0.3537594646944885	0.3565416446557493	0.3565416446557493	0.3565416446557493	0.19799260433174853	0.19799260433174853	0.19799260433174853
69	71	71.0	Antananarivo	312.688110142	2738.588	450.0	Madagascar	144136.69119	312688110.142	1664640.984400034	1665	{2: 167, 3: 2736, 4: 33, 5: 194, 6: 6961, 7: 5, 8: 1585, 9: 8704, 10: 3, 11: 526, 12: 767, 13: 193, 14: 10237, 15: 496, 16: 213, 17: 245}	{2: 0.005050657795251777, 3: 0.08274610615454409, 4: 0.0009980341751096326, 5: 0.005867231211250567, 6: 0.21052472402842884, 7: 0.00015121729925903524, 8: 0.047935883865114166, 9: 0.2632390745501285, 10: 9.073037955542114e-05, 11: 0.015908059882050508, 12: 0.023196733706336004, 13: 0.00583698775139876, 14: 0.30960229850294874, 15: 0.015000756086496295, 16: 0.006441856948434901, 17: 0.007409647663…	0.0	0.005050657795251777	0.08274610615454409	0.0009980341751096326	0.005867231211250567	0.21052472402842884	0.047935883865114166	0.2632390745501285	9.073037955542114e-05	0.015908059882050508	0.023196733706336004	0.30960229850294874	0.015000756086496295	0.006441856948434901	0.007409647663692727	0.00015121729925903524	0.00583698775139876	18.435017497812805	20.959011373578335	2.5239938757655302	Africa	0.08779676394979587	0.08779676394979587	0.0009980341751096326	0.13573264781491004	0.1368214123695751	0.1368214123695751	0.1368214123695751	0.048026614244669585	0.048026614244669585	0.048026614244669585
70	72	72.0	Antioch	253.796299062	320.79	840.0	United States of America	270037.297729	253796299.06200007	261827.88068202542	262	{3: 768, 4: 2, 5: 28, 6: 8077, 8: 6889, 9: 2287, 10: 43, 11: 14, 12: 630, 13: 131, 14: 10724, 15: 10, 16: 2223, 17: 81}	{3: 0.024069953301783308, 4: 6.268217005672736e-05, 5: 0.0008775503807941831, 6: 0.25314194377409344, 8: 0.2159087347603974, 9: 0.07167706145986774, 10: 0.0013476666562196383, 11: 0.00043877519039709157, 12: 0.01974488356786912, 13: 0.0041056821387156425, 14: 0.3361017958441721, 15: 0.0003134108502836368, 16: 0.06967123201805246, 17: 0.002538627887297458}	0.0	0.0	0.024069953301783308	6.268217005672736e-05	0.0008775503807941831	0.25314194377409344	0.2159087347603974	0.07167706145986774	0.0013476666562196383	0.00043877519039709157	0.01974488356786912	0.3361017958441721	0.0003134108502836368	0.06967123201805246	0.002538627887297458	0.0	0.0041056821387156425	15.440530303030338	17.921746880570442	2.4812165775401045	North America	0.024069953301783308	0.024069953301783308	6.268217005672736e-05	0.2399786880621807	0.24138903688845706	0.24138903688845706	0.24138903688845706	0.21725640141661703	0.21725640141661703	0.21725640141661703
71	73	73.0	Anyang	238.622909864	1191.452	156.0	China	74727.24481210002	238622909.864	960950.3375162482	961	{1: 24, 2: 971, 3: 2237, 4: 756, 5: 2691, 6: 2140, 7: 3, 8: 10159, 9: 2498, 10: 285, 12: 13, 14: 7599, 15: 17, 16: 72, 17: 75}	{1: 0.0008124576844955991, 2: 0.03287068381855112, 3: 0.07572782667569397, 4: 0.025592417061611375, 5: 0.09109681787406906, 6: 0.07244414353419093, 7: 0.00010155721056194989, 8: 0.343906567366283, 9: 0.08456330399458362, 10: 0.00964793500338524, 12: 0.0004400812457684496, 14: 0.2572444143534191, 15: 0.0005754908598510494, 16: 0.0024373730534867975, 17: 0.0025389302640487473}	0.0008124576844955991	0.03287068381855112	0.07572782667569397	0.025592417061611375	0.09109681787406906	0.07244414353419093	0.343906567366283	0.08456330399458362	0.00964793500338524	0.0	0.0004400812457684496	0.2572444143534191	0.0005754908598510494	0.0024373730534867975	0.0025389302640487473	0.00010155721056194989	0.0	14.720179263565926	16.972553294573675	2.252374031007749	Asia	0.10941096817874069	0.10941096817874069	0.026404874746106973	0.4533175355450237	0.4885578876100203	0.4885578876100203	0.4885578876100203	0.35436696005416385	0.35436696005416385	0.35355450236966823
72	74	74.0	Aracaju	202.306066839	839.394	76.0	Brazil	109869.47778200002	202306066.839	810075.3789154531	810	{3: 3409, 4: 5, 5: 12, 6: 5068, 8: 2672, 9: 1235, 10: 8, 11: 2618, 12: 1076, 13: 3, 14: 1973, 15: 18, 16: 190, 17: 2222}	{3: 0.16621970842069336, 4: 0.00024379540689453412, 5: 0.0005851089765468819, 6: 0.24711102442829977, 8: 0.13028426544443902, 9: 0.06021746550294992, 10: 0.00039007265103125456, 11: 0.12765127504997806, 12: 0.05246477156370374, 13: 0.00014627724413672047, 14: 0.09620166756058315, 15: 0.0008776634648203227, 16: 0.009264225461992296, 17: 0.10834267882393096}	0.0	0.0	0.16621970842069336	0.00024379540689453412	0.0005851089765468819	0.24711102442829977	0.13028426544443902	0.06021746550294992	0.00039007265103125456	0.12765127504997806	0.05246477156370374	0.09620166756058315	0.0008776634648203227	0.009264225461992296	0.10834267882393096	0.0	0.00014627724413672047	25.465560165975138	27.466804979253148	2.00124481327801	South America	0.16621970842069336	0.16621970842069336	0.00024379540689453412	0.2965039738651324	0.2971378419230582	0.2971378419230582	0.2971378419230582	0.13067433809547027	0.13067433809547027	0.13067433809547027
73	75	75.0	Ardabil	111.502328426	551.479	364.0	Iran (Islamic Republic of)	54170.62945030001	111502328.426	270316.97389143705	270	{1: 17, 2: 47, 3: 109, 4: 10, 5: 24, 6: 141, 8: 4212, 9: 315, 10: 85, 11: 1, 12: 4, 14: 5087, 15: 1301, 16: 2838, 17: 12}	{1: 0.0011969302260085898, 2: 0.003309160036611983, 3: 0.007674434978525663, 4: 0.0007040766035344646, 5: 0.001689783848482715, 6: 0.00992748010983595, 8: 0.29655706540871646, 9: 0.022178413011335635, 10: 0.005984651130042948, 11: 7.040766035344645e-05, 12: 0.0002816306414137858, 14: 0.3581637682179821, 15: 0.09160036611983384, 16: 0.19981694008308104, 17: 0.0008448919242413575}	0.0011969302260085898	0.003309160036611983	0.007674434978525663	0.0007040766035344646	0.001689783848482715	0.00992748010983595	0.29655706540871646	0.022178413011335635	0.005984651130042948	7.040766035344645e-05	0.0002816306414137858	0.3581637682179821	0.09160036611983384	0.19981694008308104	0.0008448919242413575	0.0	0.0	10.065680473372815	13.305473372781098	3.2397928994082807	Asia	0.012180525241146236	0.012180525241146236	0.0019010068295430543	0.30873759064986267	0.3154263183834401	0.3154263183834401	0.3154263183834401	0.30373864676476797	0.30373864676476797	0.3025417165387594
74	76	76.0	Arequipa	236.364259614	861.622	604.0	Peru	85413.8771657	236364259.614	838282.7987340688	838	{2: 93, 3: 5612, 4: 5, 5: 154, 6: 1534, 8: 7063, 9: 2399, 10: 1, 11: 6, 12: 333, 13: 50, 14: 1825, 15: 2442, 16: 3132, 17: 1}	{2: 0.003772819472616633, 3: 0.22766734279918865, 4: 0.00020283975659229209, 5: 0.006247464503042597, 6: 0.06223123732251521, 8: 0.2865314401622718, 9: 0.09732251521298174, 10: 4.0567951318458416e-05, 11: 0.0002434077079107505, 12: 0.013509127789046654, 13: 0.002028397565922921, 14: 0.07403651115618662, 15: 0.09906693711967546, 16: 0.12705882352941175, 17: 4.0567951318458416e-05}	0.0	0.003772819472616633	0.22766734279918865	0.00020283975659229209	0.006247464503042597	0.06223123732251521	0.2865314401622718	0.09732251521298174	4.0567951318458416e-05	0.0002434077079107505	0.013509127789046654	0.07403651115618662	0.09906693711967546	0.12705882352941175	4.0567951318458416e-05	0.0	0.002028397565922921	14.517520612485312	17.734040047114288	3.2165194346289763	South America	0.23144016227180528	0.23144016227180528	0.00020283975659229209	0.517971602434077	0.5182150101419878	0.5182150101419878	0.5182150101419878	0.28657200811359024	0.28657200811359024	0.28657200811359024
75	77	77.0	Arkhangelsk	78.1699823028	348.09	643.0	Russian Federation	90307.3813763	78169982.3028	166972.0946091041	167	{2: 26, 3: 11, 4: 195, 5: 2464, 6: 4272, 8: 2665, 9: 10, 10: 24, 11: 2373, 12: 83, 14: 2007, 15: 6, 16: 75, 17: 3988}	{2: 0.0014286499258201, 3: 0.0006044288147700423, 4: 0.01071487444365075, 5: 0.13539205450848948, 6: 0.23473817242705644, 8: 0.14643661739656025, 9: 0.0005494807407000385, 10: 0.0013187537776800924, 11: 0.13039177976811914, 12: 0.00456069014781032, 14: 0.11028078465849772, 15: 0.0003296884444200231, 16: 0.004121105555250288, 17: 0.21913291939117535}	0.0	0.0014286499258201	0.0006044288147700423	0.01071487444365075	0.13539205450848948	0.23473817242705644	0.14643661739656025	0.0005494807407000385	0.0013187537776800924	0.13039177976811914	0.00456069014781032	0.11028078465849772	0.0003296884444200231	0.004121105555250288	0.21913291939117535	0.0	0.0	1.512077294686025	6.254227053140133	4.742149758454108	Europe	0.0020330787405901424	0.0020330787405901424	0.01071487444365075	0.1484696961371504	0.16050332435848125	0.16050332435848125	0.16050332435848125	0.14775537117424034	0.14775537117424034	0.14775537117424034
76	78	78.0	Armenia	92.8648155785	404.886	170.0	Colombia	46514.2740967	92864815.57849999	349788.7485485673	350	{2: 89, 3: 949, 4: 19, 5: 421, 6: 1938, 8: 246, 9: 2481, 10: 9, 11: 1939, 12: 890, 13: 4, 14: 3, 15: 31}	{2: 0.009868056325534981, 3: 0.10522230845991795, 4: 0.0021066637099456703, 5: 0.04667923273090143, 6: 0.21487969841445836, 8: 0.02727575119192815, 9: 0.2750859297039583, 10: 0.0009978933362900543, 11: 0.21499057545182393, 12: 0.09868056325534982, 13: 0.00044350814946224635, 14: 0.00033263111209668475, 15: 0.0034371881583324096}	0.0	0.009868056325534981	0.10522230845991795	0.0021066637099456703	0.04667923273090143	0.21487969841445836	0.02727575119192815	0.2750859297039583	0.0009978933362900543	0.21499057545182393	0.09868056325534982	0.00033263111209668475	0.0034371881583324096	0.0	0.0	0.0	0.00044350814946224635	20.008489096573243	22.735981308411247	2.7274922118380047	South America	0.11509036478545293	0.11509036478545293	0.0021066637099456703	0.14236611597738108	0.1454706730236168	0.1454706730236168	0.1454706730236168	0.028273644528218206	0.028273644528218206	0.028273644528218206
77	79	79.0	Ar-Riyadh (Riyadh)	1625.57480018	6539.712	682.0	Saudi Arabia	205756.278271	1625574800.1800003	3580564.976598382	3581	{2: 150, 3: 47171, 4: 1129, 5: 144, 6: 15386, 8: 62090, 9: 2611, 12: 53, 13: 26, 14: 330, 15: 911, 16: 48927, 17: 4}	{2: 0.0008383072899201932, 3: 0.2636252878188362, 4: 0.006309659535465987, 5: 0.0008047749983233854, 6: 0.08598797308474727, 8: 0.34700333087429863, 9: 0.014592135559877496, 12: 0.00029620190910513493, 13: 0.00014530659691950015, 14: 0.001844276037824425, 15: 0.0050913196074486395, 16: 0.2734390718261686, 17: 2.2354861064538485e-05}	0.0	0.0008383072899201932	0.2636252878188362	0.006309659535465987	0.0008047749983233854	0.08598797308474727	0.34700333087429863	0.014592135559877496	0.0	0.0	0.00029620190910513493	0.001844276037824425	0.0050913196074486395	0.2734390718261686	2.2354861064538485e-05	0.0	0.00014530659691950015	26.021627366057142	29.874201957009987	3.8525745909528446	Asia	0.2644635951087564	0.2644635951087564	0.006309659535465987	0.611466925983055	0.617776585518521	0.617776585518521	0.617776585518521	0.34700333087429863	0.34700333087429863	0.34700333087429863
78	80	80.0	Arusha	151.161955429	455.448	834.0	United Republic of Tanzania	59773.0751628	151161955.429	561192.0359051228	561	{3: 1103, 4: 1, 6: 6604, 8: 122, 9: 4235, 11: 1041, 12: 1086, 13: 163, 14: 770, 15: 12, 16: 8, 17: 1}	{3: 0.07282450812095603, 4: 6.602403274792024e-05, 6: 0.4360227122672653, 8: 0.00805493199524627, 9: 0.27961177868744225, 11: 0.06873101809058497, 12: 0.07170209956424138, 13: 0.010761917337910999, 14: 0.05083850521589859, 15: 0.000792288392975043, 16: 0.0005281922619833619, 17: 6.602403274792024e-05}	0.0	0.0	0.07282450812095603	6.602403274792024e-05	0.0	0.4360227122672653	0.00805493199524627	0.27961177868744225	0.0	0.06873101809058497	0.07170209956424138	0.05083850521589859	0.000792288392975043	0.0005281922619833619	6.602403274792024e-05	0.0	0.010761917337910999	19.351782273603117	22.20370905587672	2.851926782273601	Africa	0.07282450812095603	0.07282450812095603	6.602403274792024e-05	0.08087944011620231	0.08094546414895022	0.08094546414895022	0.08094546414895022	0.00805493199524627	0.00805493199524627	0.00805493199524627
79	81	81.0	Asahikawa	184.530847154	311.094	392.0	Japan	85305.3492621	184530847.15399998	322556.40944215655	323	{1: 1, 2: 275, 3: 676, 4: 254, 5: 1605, 6: 3474, 8: 7082, 9: 877, 10: 42, 11: 1803, 12: 947, 14: 8355, 15: 4, 16: 26, 17: 137}	{1: 3.912669222943892e-05, 2: 0.010759840363095704, 3: 0.026449643947100712, 4: 0.009938179826277486, 5: 0.06279834102824947, 6: 0.13592612880507082, 8: 0.27709523436888644, 9: 0.03431410908521793, 10: 0.0016433210736364347, 11: 0.07054542608967838, 12: 0.03705297754127866, 14: 0.3269035135769622, 15: 0.0001565067689177557, 16: 0.001017293997965412, 17: 0.0053603568354331325}	3.912669222943892e-05	0.010759840363095704	0.026449643947100712	0.009938179826277486	0.06279834102824947	0.13592612880507082	0.27709523436888644	0.03431410908521793	0.0016433210736364347	0.07054542608967838	0.03705297754127866	0.3269035135769622	0.0001565067689177557	0.001017293997965412	0.0053603568354331325	0.0	0.0	7.251548423423457	10.076295045045075	2.82474662162162	Asia	0.03724861100242585	0.03724861100242585	0.009977306518506925	0.3143438453713123	0.3259253462712262	0.3259253462712262	0.3259253462712262	0.27877768213475235	0.27877768213475235	0.2787385554425229
80	82	82.0	Asheville	148.588985786	322.83	840.0	United States of America	91799.06963300002	148588985.786	80462.25835681707	80	{3: 76, 4: 6, 5: 93, 6: 4617, 7: 1, 8: 564, 9: 3026, 11: 7019, 12: 2646, 14: 160, 15: 10, 16: 10, 17: 44}	{3: 0.004159369527145359, 4: 0.00032837127845884414, 5: 0.005089754816112084, 6: 0.2526816987740806, 7: 5.4728546409807356e-05, 8: 0.03086690017513135, 9: 0.16560858143607707, 11: 0.38413966725043786, 12: 0.14481173380035026, 14: 0.008756567425569177, 15: 0.0005472854640980736, 16: 0.0005472854640980736, 17: 0.0024080560420315237}	0.0	0.0	0.004159369527145359	0.00032837127845884414	0.005089754816112084	0.2526816987740806	0.03086690017513135	0.16560858143607707	0.0	0.38413966725043786	0.14481173380035026	0.008756567425569177	0.0005472854640980736	0.0005472854640980736	0.0024080560420315237	5.4728546409807356e-05	0.0	12.715219092331802	16.279733959311457	3.564514866979655	North America	0.004159369527145359	0.004159369527145359	0.00032837127845884414	0.03502626970227671	0.035354640980735555	0.035354640980735555	0.035354640980735555	0.03086690017513135	0.03086690017513135	0.03086690017513135
81	83	83.0	Ashgabat	234.182628319	756.719	795.0	Turkmenistan	115931.133372	234182628.319	1284242.9017909765	1284	{1: 9, 2: 14, 3: 1339, 4: 34, 5: 93, 6: 3989, 8: 9787, 9: 847, 10: 1, 11: 6, 12: 12, 13: 1503, 14: 2656, 15: 241, 16: 9136, 17: 24}	{1: 0.0003031221582297666, 2: 0.0004715233572463036, 3: 0.04509784109662861, 4: 0.0011451281533124515, 5: 0.003132262301707588, 6: 0.13435047657539323, 8: 0.32962850695496954, 9: 0.028527163113401366, 10: 3.36802398033074e-05, 11: 0.0002020814388198444, 12: 0.0004041628776396888, 13: 0.05062140042437102, 14: 0.08945471691758446, 15: 0.008116937792597083, 16: 0.3077026708430164, 17: 0.000808325755…	0.0003031221582297666	0.0004715233572463036	0.04509784109662861	0.0011451281533124515	0.003132262301707588	0.13435047657539323	0.32962850695496954	0.028527163113401366	3.36802398033074e-05	0.0002020814388198444	0.0004041628776396888	0.08945471691758446	0.008116937792597083	0.3077026708430164	0.0008083257552793776	0.0	0.05062140042437102	17.116838235294153	20.515612745098075	3.3987745098039213	Asia	0.045872486612104676	0.045872486612104676	0.0014482503115422181	0.3755009935670742	0.37667980196018996	0.37667980196018996	0.37667980196018996	0.3299653093530026	0.3299653093530026	0.32966218719477286
82	84	84.0	Asmara	104.574765403	835.14	232.0	Eritrea	48780.9690017	104574765.403	258910.99534595013	259	{2: 1, 3: 1067, 4: 2, 6: 605, 8: 1193, 9: 1040, 11: 28, 12: 124, 13: 958, 14: 3114, 15: 1393, 16: 1310, 17: 5}	{2: 9.225092250922509e-05, 3: 0.09843173431734317, 4: 0.00018450184501845018, 6: 0.05581180811808118, 8: 0.11005535055350553, 9: 0.0959409594095941, 11: 0.0025830258302583027, 12: 0.011439114391143911, 13: 0.08837638376383763, 14: 0.28726937269372693, 15: 0.12850553505535056, 16: 0.12084870848708487, 17: 0.00046125461254612545}	0.0	9.225092250922509e-05	0.09843173431734317	0.00018450184501845018	0.0	0.05581180811808118	0.11005535055350553	0.0959409594095941	0.0	0.0025830258302583027	0.011439114391143911	0.28726937269372693	0.12850553505535056	0.12084870848708487	0.00046125461254612545	0.0	0.08837638376383763	15.845799457994612	18.74688346883472	2.9010840108401084	Africa	0.0985239852398524	0.0985239852398524	0.00018450184501845018	0.2085793357933579	0.20876383763837636	0.20876383763837636	0.20876383763837636	0.11005535055350553	0.11005535055350553	0.11005535055350553
83	85	85.0	As-Suways	124.553376111	592.651	818.0	Egypt	112598.121915	124553376.111	436060.5546541661	436	{1: 3, 2: 8, 3: 856, 5: 2, 6: 1289, 8: 4374, 9: 256, 10: 110, 12: 3, 13: 24, 14: 67, 15: 105, 16: 7108, 17: 56}	{1: 0.0002103639295982049, 2: 0.0005609704789285464, 3: 0.06002384124535446, 5: 0.0001402426197321366, 6: 0.09038636841736204, 8: 0.30671060935418276, 9: 0.017951055325713484, 10: 0.007713344085267513, 12: 0.0002103639295982049, 13: 0.0016829114367856392, 14: 0.004698127761026576, 15: 0.007362737535937172, 16: 0.49842227052801347, 17: 0.003926793352499825}	0.0002103639295982049	0.0005609704789285464	0.06002384124535446	0.0	0.0001402426197321366	0.09038636841736204	0.30671060935418276	0.017951055325713484	0.007713344085267513	0.0	0.0002103639295982049	0.004698127761026576	0.007362737535937172	0.49842227052801347	0.003926793352499825	0.0	0.0016829114367856392	22.144543650793683	25.290128968254	3.14558531746032	Africa	0.06079517565388121	0.06079517565388121	0.0002103639295982049	0.36750578500806397	0.3752191290933315	0.3752191290933315	0.3752191290933315	0.3146343173690485	0.3146343173690485	0.3144239534394503
84	86	86.0	Astana	216.603839479	776.473	398.0	Kazakhstan	158388.732058	216603839.47899997	283822.4467263222	284	{1: 285, 2: 345, 3: 565, 4: 912, 5: 2171, 6: 2362, 7: 3, 8: 15606, 9: 33, 10: 127, 11: 16, 12: 95, 14: 10581, 15: 167, 16: 1128, 17: 151}	{1: 0.00824963093756332, 2: 0.009986395345471386, 3: 0.016354531507800966, 4: 0.026398819000202623, 5: 0.0628419254928069, 6: 0.06837062552464758, 7: 8.683822039540337e-05, 8: 0.4517324224968883, 9: 0.000955220424349437, 10: 0.003676151330072076, 11: 0.0004631371754421513, 12: 0.002749876979187773, 14: 0.30627840333458767, 15: 0.004833994268677454, 16: 0.03265117086867166, 17: 0.00437085709323530…	0.00824963093756332	0.009986395345471386	0.016354531507800966	0.026398819000202623	0.0628419254928069	0.06837062552464758	0.4517324224968883	0.000955220424349437	0.003676151330072076	0.0004631371754421513	0.002749876979187773	0.30627840333458767	0.004833994268677454	0.03265117086867166	0.004370857093235303	8.683822039540337e-05	0.0	3.3504125412541597	7.941728547854819	4.591316006600659	Asia	0.03459055779083567	0.03459055779083567	0.034648449937765946	0.4863229802877239	0.5163979506179986	0.5163979506179986	0.5163979506179986	0.4636582047645237	0.4636582047645237	0.4554085738269604
85	87	87.0	Astrakhan	299.754390779	526.849	643.0	Russian Federation	162793.981772	299754390.779	517574.6562213339	518	{2: 24, 3: 889, 4: 612, 5: 207, 6: 8493, 8: 7888, 9: 2728, 10: 128, 11: 126, 12: 1470, 13: 53, 14: 11670, 15: 45, 16: 5416, 17: 3680}	{2: 0.0005526261254000783, 3: 0.020470192728361234, 4: 0.014091966197701996, 5: 0.004766400331575675, 6: 0.1955605701259527, 8: 0.18162978654815906, 9: 0.06281516958714223, 10: 0.002947339335467084, 11: 0.002901287158350411, 12: 0.03384835018075479, 13: 0.0012203826935918395, 14: 0.2687144534757881, 15: 0.0010361739851251469, 16: 0.124709295631951, 17: 0.08473600589467867}	0.0	0.0005526261254000783	0.020470192728361234	0.014091966197701996	0.004766400331575675	0.1955605701259527	0.18162978654815906	0.06281516958714223	0.002947339335467084	0.002901287158350411	0.03384835018075479	0.2687144534757881	0.0010361739851251469	0.124709295631951	0.08473600589467867	0.0	0.0012203826935918395	10.44816272965883	14.373343175853051	3.925180446194222	Europe	0.021022818853761314	0.021022818853761314	0.014091966197701996	0.20265260540192037	0.21969191093508947	0.21969191093508947	0.21969191093508947	0.18457712588362615	0.18457712588362615	0.18457712588362615
86	88	88.0	Aswan	83.4442109437	318.885	818.0	Egypt	101005.915915	83444210.94369999	245386.18005271256	245	{2: 101, 3: 1487, 6: 2428, 8: 1443, 9: 233, 12: 5, 14: 91, 15: 58, 16: 3275, 17: 26}	{2: 0.01104187165190773, 3: 0.1625669618454138, 6: 0.2654422214933858, 8: 0.15775664152181043, 9: 0.02547283262271783, 12: 0.0005466273095003826, 14: 0.009948617032906963, 15: 0.006340876790204439, 16: 0.3580408877227506, 17: 0.0028424620094019896}	0.0	0.01104187165190773	0.1625669618454138	0.0	0.0	0.2654422214933858	0.15775664152181043	0.02547283262271783	0.0	0.0	0.0005466273095003826	0.009948617032906963	0.006340876790204439	0.3580408877227506	0.0028424620094019896	0.0	0.0	26.957638888888926	30.51134259259263	3.553703703703704	Africa	0.17360883349732154	0.17360883349732154	0.0	0.33136547501913194	0.33136547501913194	0.33136547501913194	0.33136547501913194	0.15775664152181043	0.15775664152181043	0.15775664152181043
87	89	89.0	Asyut	70.4373514913	437.745	818.0	Egypt	64184.4693155	70437351.4913	654963.8788020611	655	{2: 294, 3: 709, 4: 2, 5: 17, 6: 2149, 8: 1001, 9: 851, 11: 17, 12: 59, 13: 4, 14: 2331, 15: 119, 16: 306, 17: 44}	{2: 0.03720106288751107, 3: 0.08971276730355561, 4: 0.00025306845501708213, 5: 0.002151081867645198, 6: 0.27192205491585475, 8: 0.1266607617360496, 9: 0.10768062760976845, 11: 0.002151081867645198, 12: 0.007465519423003922, 13: 0.0005061369100341643, 14: 0.2949512843224092, 15: 0.015057573073516387, 16: 0.03871947361761356, 17: 0.005567506010375807}	0.0	0.03720106288751107	0.08971276730355561	0.00025306845501708213	0.002151081867645198	0.27192205491585475	0.1266607617360496	0.10768062760976845	0.0	0.002151081867645198	0.007465519423003922	0.2949512843224092	0.015057573073516387	0.03871947361761356	0.005567506010375807	0.0	0.0005061369100341643	23.82759259259263	27.321203703703738	3.493611111111107	Africa	0.12691383019106667	0.12691383019106667	0.00025306845501708213	0.2535745919271163	0.25382766038213334	0.25382766038213334	0.25382766038213334	0.1266607617360496	0.1266607617360496	0.1266607617360496
88	90	91.0	Atlanta	386.070619499	5249.141	840.0	United States of America	311085.868928	386070619.4990001	463825.39496229426	464	{1: 182, 2: 135, 3: 1253, 4: 124, 5: 2191, 6: 20453, 7: 2, 8: 6284, 9: 3189, 10: 26, 11: 10804, 12: 1455, 14: 295, 15: 51, 16: 49, 17: 9}	{1: 0.003913810158702851, 2: 0.002903100941894972, 3: 0.026945077631069632, 4: 0.002666551976259086, 5: 0.04711625306438433, 6: 0.439830544922799, 7: 4.3008902842888476e-05, 8: 0.13513397273235558, 9: 0.06857769558298568, 10: 0.0005591157369575502, 11: 0.23233409315728357, 12: 0.03128897681820137, 14: 0.006343813169326051, 15: 0.0010967270224936563, 16: 0.0010537181196507677, 17: 0.00019354006279…	0.003913810158702851	0.002903100941894972	0.026945077631069632	0.002666551976259086	0.04711625306438433	0.439830544922799	0.13513397273235558	0.06857769558298568	0.0005591157369575502	0.23233409315728357	0.03128897681820137	0.006343813169326051	0.0010967270224936563	0.0010537181196507677	0.00019354006279299814	4.3008902842888476e-05	0.0	16.122344996930664	19.28571209330881	3.1633670963781455	North America	0.033761988731667456	0.033761988731667456	0.006580362134961937	0.16889596146402303	0.17212162917723967	0.17212162917723967	0.17212162917723967	0.13960689862801598	0.13960689862801598	0.13569308846931313
89	91	92.0	Auckland	647.230070616	1360.422	554.0	New Zealand	910399.633631	647230070.616	1227410.552371958	1227	{1: 108, 2: 110, 3: 57, 4: 502, 5: 1185, 6: 37799, 8: 8195, 9: 4728, 10: 168, 11: 10572, 12: 10462, 14: 5776, 15: 54, 16: 9, 17: 36}	{1: 0.0013540452100650694, 2: 0.0013791201213625708, 3: 0.0007146349719787866, 4: 0.006293802735672822, 5: 0.014856884943769511, 6: 0.47390328606712556, 8: 0.10274444904151152, 9: 0.059277090307293036, 10: 0.0021062925489901078, 11: 0.13254598111859178, 12: 0.1311668609972292, 14: 0.0724163438271837, 15: 0.0006770226050325347, 16: 0.00011283710083875578, 17: 0.0004513484033550231}	0.0013540452100650694	0.0013791201213625708	0.0007146349719787866	0.006293802735672822	0.014856884943769511	0.47390328606712556	0.10274444904151152	0.059277090307293036	0.0021062925489901078	0.13254598111859178	0.1311668609972292	0.0724163438271837	0.0006770226050325347	0.00011283710083875578	0.0004513484033550231	0.0	0.0	15.603835277483244	18.30596500530226	2.702129727819015	Oceania	0.0034478003034064267	0.0034478003034064267	0.007647847945737892	0.10619224934491794	0.11459234462958087	0.11459234462958087	0.11459234462958087	0.1062047868005667	0.1062047868005667	0.10485074159050163
90	92	93.0	Augusta-Richmond County	435.226968043	420.013	840.0	United States of America	203547.250862	435226968.043	264763.8363371866	265	{3: 187, 4: 8, 5: 196, 6: 22345, 8: 6229, 9: 3589, 10: 16, 11: 12200, 12: 6098, 14: 502, 15: 13, 16: 108, 17: 681}	{3: 0.0035842980909300006, 4: 0.00015333895576171127, 5: 0.003756804416161926, 6: 0.4282948708119298, 8: 0.11939354442996243, 9: 0.06879168902859771, 10: 0.00030667791152342254, 11: 0.2338419075366097, 12: 0.1168826190293644, 14: 0.009622019474047382, 15: 0.0002491758031127808, 16: 0.002070075902783102, 17: 0.01305297860921567}	0.0	0.0	0.0035842980909300006	0.00015333895576171127	0.003756804416161926	0.4282948708119298	0.11939354442996243	0.06879168902859771	0.00030667791152342254	0.2338419075366097	0.1168826190293644	0.009622019474047382	0.0002491758031127808	0.002070075902783102	0.01305297860921567	0.0	0.0	17.837046204620496	21.11051980198023	3.273473597359736	North America	0.0035842980909300006	0.0035842980909300006	0.00015333895576171127	0.12297784252089243	0.12343785938817756	0.12343785938817756	0.12343785938817756	0.11970022234148585	0.11970022234148585	0.11970022234148585
91	93	94.0	Aurangabad	196.911469508	1379.785	356.0	India	95505.8791746	196911469.508	1243200.8409978151	1243	{2: 57, 3: 2917, 5: 53, 6: 5959, 8: 2379, 9: 2954, 11: 42, 12: 160, 13: 278, 14: 3778, 15: 10, 16: 2366, 17: 2}	{2: 0.002720114531138153, 3: 0.1392030541636841, 5: 0.0025292293008828443, 6: 0.2843712717728466, 8: 0.11352899069434502, 9: 0.1409687425435457, 11: 0.0020042949176807445, 12: 0.00763540921021236, 13: 0.013266523502743975, 14: 0.18029109997613935, 15: 0.0004772130756382725, 16: 0.11290861369601526, 17: 9.54426151276545e-05}	0.0	0.002720114531138153	0.1392030541636841	0.0	0.0025292293008828443	0.2843712717728466	0.11352899069434502	0.1409687425435457	0.0	0.0020042949176807445	0.00763540921021236	0.18029109997613935	0.0004772130756382725	0.11290861369601526	9.54426151276545e-05	0.0	0.013266523502743975	25.651605191256863	27.619808743169436	1.9682035519125731	Asia	0.14192316869482224	0.14192316869482224	0.0	0.25545215938916727	0.25545215938916727	0.25545215938916727	0.25545215938916727	0.11352899069434502	0.11352899069434502	0.11352899069434502
92	94	95.0	Austin	800.292955852	1743.924	840.0	United States of America	347250.015625	800292955.852	1062308.9045467996	1062	{1: 79, 2: 97, 3: 1139, 4: 58, 5: 740, 6: 47251, 8: 16404, 9: 7219, 10: 2, 11: 6032, 12: 6615, 13: 4, 14: 5966, 15: 13, 16: 1151, 17: 28}	{1: 0.0008513114506778163, 2: 0.00104528114830061, 3: 0.012273971421797883, 4: 0.0006250134701178905, 5: 0.007974309791159291, 6: 0.5091812323541456, 8: 0.17677105110023922, 9: 0.07779262484105261, 10: 2.1552188624754843e-05, 11: 0.06500140089226061, 12: 0.07128386387637664, 13: 4.3104377249509686e-05, 14: 0.0642901786676437, 15: 0.0001400892260609065, 16: 0.012403284553546412, 17: 0.000301730640…	0.0008513114506778163	0.00104528114830061	0.012273971421797883	0.0006250134701178905	0.007974309791159291	0.5091812323541456	0.17677105110023922	0.07779262484105261	2.1552188624754843e-05	0.06500140089226061	0.07128386387637664	0.0642901786676437	0.0001400892260609065	0.012403284553546412	0.00030173064074656784	0.0	4.3104377249509686e-05	19.853505106778123	23.205369854534233	3.3518647477561103	North America	0.01417056402077631	0.01417056402077631	0.0014763249207957068	0.19094161512101554	0.19158818077975817	0.19158818077975817	0.19158818077975817	0.1776439147395418	0.1776439147395418	0.17679260328886398
93	95	96.0	Az-Zaqazig	72.9142418314	340.383	818.0	Egypt	35657.5315509	72914241.8314	672918.273077488	673	{2: 87, 3: 1535, 5: 7, 6: 1021, 8: 871, 9: 387, 12: 25, 13: 9, 14: 4465, 15: 2, 16: 53}	{2: 0.010281257385960765, 3: 0.18139919640746868, 5: 0.0008272276057669581, 6: 0.12065705506972348, 8: 0.10293074923186007, 9: 0.04573386906168755, 12: 0.002954384306310565, 13: 0.0010635783502718035, 14: 0.5276530371070669, 15: 0.0002363507445048452, 16: 0.006263294729378398}	0.0	0.010281257385960765	0.18139919640746868	0.0	0.0008272276057669581	0.12065705506972348	0.10293074923186007	0.04573386906168755	0.0	0.0	0.002954384306310565	0.5276530371070669	0.0002363507445048452	0.006263294729378398	0.0	0.0	0.0010635783502718035	21.475000000000033	24.416666666666707	2.9416666666666735	Africa	0.19168045379342946	0.19168045379342946	0.0	0.29461120302528954	0.29461120302528954	0.29461120302528954	0.29461120302528954	0.10293074923186007	0.10293074923186007	0.10293074923186007
94	96	97.0	Baaqoobah	129.926777007	439.827	368.0	Iraq	52410.1288235	129926777.007	69717.29785883427	70	{2: 3, 3: 1935, 4: 1, 5: 5, 6: 4565, 8: 1294, 9: 2844, 10: 1, 11: 123, 12: 106, 13: 346, 14: 1957, 16: 2447, 17: 4}	{2: 0.00019192630030068453, 3: 0.12379246369394152, 4: 6.397543343356151e-05, 5: 0.0003198771671678076, 6: 0.2920478536242083, 8: 0.0827842108630286, 9: 0.18194613268504894, 10: 6.397543343356151e-05, 11: 0.007868978312328067, 12: 0.006781395943957521, 13: 0.022135499968012284, 14: 0.12519992322947987, 16: 0.156547885611925, 17: 0.00025590173373424605}	0.0	0.00019192630030068453	0.12379246369394152	6.397543343356151e-05	0.0003198771671678076	0.2920478536242083	0.0827842108630286	0.18194613268504894	6.397543343356151e-05	0.007868978312328067	0.006781395943957521	0.12519992322947987	0.0	0.156547885611925	0.00025590173373424605	0.0	0.022135499968012284	24.968738489871125	28.814779005524905	3.846040515653779	Asia	0.1239843899942422	0.1239843899942422	6.397543343356151e-05	0.2067686008572708	0.20689655172413793	0.20689655172413793	0.20689655172413793	0.08284818629646216	0.08284818629646216	0.08284818629646216
95	97	98.0	Baghdad	854.071890095	6810.608	368.0	Iraq	243597.558902	854071890.095	4530842.249782443	4531	{2: 7883, 3: 25894, 4: 17, 5: 115, 6: 20880, 8: 22311, 9: 7495, 10: 4, 11: 169, 12: 177, 13: 1172, 14: 4548, 15: 10, 16: 10102, 17: 1503}	{2: 0.07707274149393821, 3: 0.25316777473601876, 4: 0.00016621040281579975, 5: 0.0011243644896362925, 6: 0.2041454829878764, 8: 0.21813648807195932, 9: 0.07327923347673054, 10: 3.9108330074305825e-05, 11: 0.0016523269456394211, 12: 0.0017305436057880328, 13: 0.011458740711771607, 14: 0.044466171294485726, 15: 9.777082518576456e-05, 16: 0.09876808760265937, 17: 0.014694955025420415}	0.0	0.07707274149393821	0.25316777473601876	0.00016621040281579975	0.0011243644896362925	0.2041454829878764	0.21813648807195932	0.07327923347673054	3.9108330074305825e-05	0.0016523269456394211	0.0017305436057880328	0.044466171294485726	9.777082518576456e-05	0.09876808760265937	0.014694955025420415	0.0	0.011458740711771607	25.159187129551263	29.01937623482928	3.8601891052780175	Asia	0.330240516229957	0.330240516229957	0.00016621040281579975	0.5483770043019163	0.5485823230348064	0.5485823230348064	0.5485823230348064	0.21817559640203363	0.21817559640203363	0.21817559640203363
96	98	99.0	Bago	78.7538603778	537.456	104.0	Myanmar	72797.2292768	78753860.3778	129120.9184139967	129	{3: 59, 5: 1, 6: 3169, 8: 12, 9: 1941, 11: 66, 12: 415, 13: 97, 14: 2447, 16: 31, 17: 7}	{3: 0.007155852031534263, 5: 0.00012128562765312311, 6: 0.38435415403274714, 8: 0.0014554275318374773, 9: 0.23541540327471194, 11: 0.008004851425106124, 12: 0.05033353547604609, 13: 0.011764705882352941, 14: 0.29678593086719224, 16: 0.0037598544572468163, 17: 0.0008489993935718618}	0.0	0.0	0.007155852031534263	0.0	0.00012128562765312311	0.38435415403274714	0.0014554275318374773	0.23541540327471194	0.0	0.008004851425106124	0.05033353547604609	0.29678593086719224	0.0	0.0037598544572468163	0.0008489993935718618	0.0	0.011764705882352941	27.092021276595776	28.768351063829822	1.676329787234046	Asia	0.007155852031534263	0.007155852031534263	0.0	0.008611279563371741	0.008611279563371741	0.008611279563371741	0.008611279563371741	0.0014554275318374773	0.0014554275318374773	0.0014554275318374773
97	99	100.0	Baguio City	95.6822282892	365.367	608.0	Philippines	45659.698173599994	95682228.2892	425056.3879521489	425	{1: 4, 2: 767, 3: 574, 4: 50, 5: 453, 6: 2285, 8: 53, 9: 222, 10: 1, 11: 5268, 12: 235, 13: 17, 15: 41}	{1: 0.00040120361083249747, 2: 0.0769307923771314, 3: 0.05757271815446339, 4: 0.0050150451354062184, 5: 0.04543630892678034, 6: 0.2291875626880642, 8: 0.005315947843530591, 9: 0.022266800401203612, 10: 0.00010030090270812437, 11: 0.5283851554663992, 12: 0.02357071213640923, 13: 0.0017051153460381143, 15: 0.0041123370110330995}	0.00040120361083249747	0.0769307923771314	0.05757271815446339	0.0050150451354062184	0.04543630892678034	0.2291875626880642	0.005315947843530591	0.022266800401203612	0.00010030090270812437	0.5283851554663992	0.02357071213640923	0.0	0.0041123370110330995	0.0	0.0	0.0	0.0017051153460381143	19.53884057971018	21.79340579710148	2.2545652173913027	Asia	0.13490471414242727	0.13490471414242727	0.005416248746238716	0.14022066198595787	0.1453360080240722	0.1453360080240722	0.1453360080240722	0.005817452357071214	0.005817452357071214	0.005416248746238716
98	100	101.0	Baharampur	71.7433253233	314.07	356.0	India	57942.054657	71743325.3233	512643.478313446	513	{3: 92, 4: 8, 5: 55, 6: 3205, 8: 141, 9: 2358, 10: 1, 11: 215, 12: 44, 14: 1692, 16: 1, 17: 68}	{3: 0.011675126903553299, 4: 0.0010152284263959391, 5: 0.006979695431472081, 6: 0.4067258883248731, 8: 0.017893401015228426, 9: 0.29923857868020304, 10: 0.0001269035532994924, 11: 0.02728426395939086, 12: 0.005583756345177665, 14: 0.2147208121827411, 16: 0.0001269035532994924, 17: 0.008629441624365483}	0.0	0.0	0.011675126903553299	0.0010152284263959391	0.006979695431472081	0.4067258883248731	0.017893401015228426	0.29923857868020304	0.0001269035532994924	0.02728426395939086	0.005583756345177665	0.2147208121827411	0.0	0.0001269035532994924	0.008629441624365483	0.0	0.0	25.648970037453218	27.581179775280926	1.932209737827712	Asia	0.011675126903553299	0.011675126903553299	0.0010152284263959391	0.029568527918781725	0.030710659898477155	0.030710659898477155	0.030710659898477155	0.018020304568527917	0.018020304568527917	0.018020304568527917
99	101	102.0	Bahawalpur	114.884951994	952.203	586.0	Pakistan	47071.6072191	114884951.99399999	539304.6740932465	539	{3: 2048, 6: 4058, 8: 91, 9: 2391, 12: 1, 13: 16, 14: 3834, 16: 717, 17: 12}	{3: 0.15552855407047386, 6: 0.30817132442284323, 8: 0.006910692588092345, 9: 0.18157654921020655, 12: 7.594167679222357e-05, 13: 0.001215066828675577, 14: 0.2911603888213852, 16: 0.0544501822600243, 17: 0.0009113001215066828}	0.0	0.0	0.15552855407047386	0.0	0.0	0.30817132442284323	0.006910692588092345	0.18157654921020655	0.0	0.0	7.594167679222357e-05	0.2911603888213852	0.0	0.0544501822600243	0.0009113001215066828	0.0	0.001215066828675577	25.96574675324679	28.79908008658013	2.8333333333333357	Asia	0.15552855407047386	0.15552855407047386	0.0	0.1624392466585662	0.1624392466585662	0.1624392466585662	0.1624392466585662	0.006910692588092345	0.006910692588092345	0.006910692588092345
100	102	103.0	Baicheng	73.4657514328	313.469	156.0	China	45405.28898409999	73465751.4328	291321.1050666794	291	{1: 1, 2: 106, 3: 1228, 4: 53, 5: 196, 6: 591, 7: 42, 8: 3316, 9: 980, 10: 13, 12: 4, 14: 3881, 15: 7, 16: 91, 17: 11}	{1: 9.505703422053231e-05, 2: 0.010076045627376426, 3: 0.11673003802281369, 4: 0.005038022813688213, 5: 0.018631178707224333, 6: 0.0561787072243346, 7: 0.0039923954372623575, 8: 0.3152091254752852, 9: 0.09315589353612168, 10: 0.00123574144486692, 12: 0.00038022813688212925, 14: 0.3689163498098859, 15: 0.0006653992395437262, 16: 0.00865019011406844, 17: 0.0010456273764258555}	9.505703422053231e-05	0.010076045627376426	0.11673003802281369	0.005038022813688213	0.018631178707224333	0.0561787072243346	0.3152091254752852	0.09315589353612168	0.00123574144486692	0.0	0.00038022813688212925	0.3689163498098859	0.0006653992395437262	0.00865019011406844	0.0010456273764258555	0.0039923954372623575	0.0	6.12773109243701	9.491176470588266	3.3634453781512565	Asia	0.12690114068441063	0.12690114068441063	0.005133079847908745	0.44211026615969584	0.4483840304182509	0.4483840304182509	0.4483840304182509	0.31653992395437264	0.31653992395437264	0.3164448669201521
101	103	104.0	Baishan	66.9263851622	666.317	156.0	China	42868.3959773	66926385.16219999	295358.8808926046	295	{1: 82, 2: 162, 3: 119, 4: 168, 5: 140, 6: 2356, 7: 1, 8: 1642, 9: 25, 10: 113, 11: 3264, 12: 501, 14: 202, 15: 90, 16: 3, 17: 126}	{1: 0.00911718923726929, 2: 0.01801200800533689, 3: 0.013231042917500557, 4: 0.018679119412941963, 5: 0.0155659328441183, 6: 0.26195241271959085, 7: 0.000111185234600845, 8: 0.1825661552145875, 9: 0.002779630865021125, 10: 0.012563931509895486, 11: 0.3629086057371581, 12: 0.05570380253502335, 14: 0.02245941738937069, 15: 0.01000667111407605, 16: 0.000333555703802535, 17: 0.014009339559706471}	0.00911718923726929	0.01801200800533689	0.013231042917500557	0.018679119412941963	0.0155659328441183	0.26195241271959085	0.1825661552145875	0.002779630865021125	0.012563931509895486	0.3629086057371581	0.05570380253502335	0.02245941738937069	0.01000667111407605	0.000333555703802535	0.014009339559706471	0.000111185234600845	0.0	5.352777777777812	8.533412698412732	3.1806349206349207	Asia	0.04036024016010674	0.04036024016010674	0.02779630865021125	0.22292639537469422	0.2541694462975317	0.2541694462975317	0.2541694462975317	0.20424727596175227	0.20424727596175227	0.19513008672448298
102	104	105.0	Baixada Santista	184.630386286	1551.242	76.0	Brazil	214565.18102	184630386.286	981594.662254888	982	{1: 14, 2: 801, 3: 3633, 4: 470, 5: 457, 6: 2711, 8: 1830, 9: 51, 10: 448, 11: 7744, 12: 384, 14: 114, 15: 67, 16: 3, 17: 1078}	{1: 0.0007068921989396617, 2: 0.040444332239333504, 3: 0.18343852562484222, 4: 0.02373138096440293, 5: 0.02307498106538753, 6: 0.13688462509467306, 8: 0.09240090886139864, 9: 0.002575107296137339, 10: 0.022620550366069175, 11: 0.39101237061348143, 12: 0.019389043170916435, 14: 0.005756122191365817, 15: 0.003382984094925524, 16: 0.00015147689977278465, 17: 0.05443069931835395}	0.0007068921989396617	0.040444332239333504	0.18343852562484222	0.02373138096440293	0.02307498106538753	0.13688462509467306	0.09240090886139864	0.002575107296137339	0.022620550366069175	0.39101237061348143	0.019389043170916435	0.005756122191365817	0.003382984094925524	0.00015147689977278465	0.05443069931835395	0.0	0.0	22.750564971751444	25.39678672316388	2.6462217514124333	South America	0.22458975006311538	0.22458975006311538	0.02443827316334259	0.316990658924514	0.3633425902549861	0.3633425902549861	0.3633425902549861	0.11572835142640747	0.11572835142640747	0.11502145922746781
103	105	106.0	Baiyin	127.324220031	385.828	156.0	China	65138.8150733	127324220.031	234300.9041160941	234	{2: 466, 3: 746, 4: 76, 5: 220, 6: 571, 7: 86, 8: 4117, 9: 191, 10: 44, 11: 1, 12: 16, 13: 13, 14: 2834, 15: 1290, 16: 5150, 17: 32}	{2: 0.02939506717971362, 3: 0.04705733930486343, 4: 0.004794045291112092, 5: 0.013877499526903425, 6: 0.036018419226644796, 7: 0.005424840724153157, 8: 0.25969847978300636, 9: 0.012048192771084338, 10: 0.002775499905380685, 11: 6.307954330410648e-05, 12: 0.0010092726928657037, 13: 0.0008200340629533842, 14: 0.17876742572383775, 15: 0.08137261086229736, 16: 0.32485964801614836, 17: 0.0020185453857…	0.0	0.02939506717971362	0.04705733930486343	0.004794045291112092	0.013877499526903425	0.036018419226644796	0.25969847978300636	0.012048192771084338	0.002775499905380685	6.307954330410648e-05	0.0010092726928657037	0.17876742572383775	0.08137261086229736	0.32485964801614836	0.0020185453857314074	0.005424840724153157	0.0008200340629533842	9.539671985815636	12.857402482269537	3.3177304964538994	Asia	0.07645240648457705	0.07645240648457705	0.004794045291112092	0.3361508862675834	0.34372043146407616	0.34372043146407616	0.34372043146407616	0.26247397968838704	0.26247397968838704	0.26247397968838704
104	106	107.0	Bakersfield	566.123035191	618.796	840.0	United States of America	259469.52069	566123035.191	578970.7089082231	579	{3: 975, 5: 10, 6: 22405, 8: 10815, 9: 4017, 11: 2, 12: 679, 13: 551, 14: 7266, 15: 75, 16: 22491, 17: 134}	{3: 0.014044943820224719, 5: 0.00014405070584845865, 6: 0.3227456064534716, 8: 0.15579083837510804, 9: 0.05786516853932584, 11: 2.881014116969173e-05, 12: 0.009781042927110344, 13: 0.007937193892250073, 14: 0.10466724286949006, 15: 0.00108038029386344, 16: 0.32398444252376835, 17: 0.001930279458369346}	0.0	0.0	0.014044943820224719	0.0	0.00014405070584845865	0.3227456064534716	0.15579083837510804	0.05786516853932584	0.0	2.881014116969173e-05	0.009781042927110344	0.10466724286949006	0.00108038029386344	0.32398444252376835	0.001930279458369346	0.0	0.007937193892250073	18.06476426799011	20.84504755996695	2.78028329197684	North America	0.014044943820224719	0.014044943820224719	0.0	0.16983578219533277	0.16983578219533277	0.16983578219533277	0.16983578219533277	0.15579083837510804	0.15579083837510804	0.15579083837510804
105	107	108.0	Baku Sumquayit	1082.97895132	2761.922	31.0	Azerbaijan	722424.2343430001	1082978951.32	2507163.3389092535	2507	{1: 2, 2: 1411, 3: 17475, 4: 264, 5: 907, 6: 35761, 7: 11, 8: 29470, 9: 6292, 10: 596, 11: 14, 12: 194, 13: 301, 14: 12166, 15: 642, 16: 36394, 17: 435}	{1: 1.4051357712438964e-05, 2: 0.00991323286612569, 3: 0.12277373801243545, 4: 0.0018547792180419432, 5: 0.00637229072259107, 6: 0.2512453015772649, 7: 7.72824674184143e-05, 8: 0.20704675589278815, 9: 0.04420557136333298, 10: 0.004187304598306811, 11: 9.835950398707275e-05, 12: 0.0013629816981065796, 13: 0.002114729335722064, 14: 0.08547440896476623, 15: 0.004510485825692908, 16: 0.25569255629325…	1.4051357712438964e-05	0.00991323286612569	0.12277373801243545	0.0018547792180419432	0.00637229072259107	0.2512453015772649	0.20704675589278815	0.04420557136333298	0.004187304598306811	9.835950398707275e-05	0.0013629816981065796	0.08547440896476623	0.004510485825692908	0.2556925562932518	0.0030561703024554747	7.72824674184143e-05	0.002114729335722064	14.717446187889792	17.730109635888187	3.012663447998394	Asia	0.13270102223627359	0.13270102223627359	0.0018688305757543822	0.33974777812906176	0.34578986194541045	0.34578986194541045	0.34578986194541045	0.2112481118488074	0.2112481118488074	0.21123406049109497
106	108	109.0	Washington, D.C. Baltimore	1913.53039804	7288.268	840.0	United States of America	1596790.47535	1913530398.0400002	3262012.7568033533	3262	{1: 156, 2: 2801, 3: 4771, 4: 1624, 5: 14640, 6: 95955, 8: 31913, 9: 7140, 10: 820, 11: 54602, 12: 25183, 14: 3827, 15: 454, 16: 375, 17: 1297}	{1: 0.0006352877935151777, 2: 0.01140667377971803, 3: 0.019429218351672516, 4: 0.006613508824799029, 5: 0.05961931600680898, 6: 0.39076307837659535, 8: 0.12996114970801195, 9: 0.029076633626271595, 10: 0.003339333273605421, 11: 0.22235887244561367, 12: 0.10255418271854308, 14: 0.015584912729375545, 15: 0.0018488503734351966, 16: 0.0015271341190268694, 17: 0.005281847873007599}	0.0006352877935151777	0.01140667377971803	0.019429218351672516	0.006613508824799029	0.05961931600680898	0.39076307837659535	0.12996114970801195	0.029076633626271595	0.003339333273605421	0.22235887244561367	0.10255418271854308	0.015584912729375545	0.0018488503734351966	0.0015271341190268694	0.005281847873007599	0.0	0.0	13.545758588345675	17.39124164614847	3.845483057802792	North America	0.03147117992490572	0.03147117992490572	0.007248796618314207	0.16143232963291768	0.17138517173132212	0.17138517173132212	0.17138517173132212	0.13393577077513255	0.13393577077513255	0.13330048298161737
107	109	110.0	Bamako	392.371216057	2651.066	466.0	Mali	163424.42204	392371216.05700004	3087434.348294556	3087	{2: 20, 3: 16045, 5: 8, 6: 12013, 8: 659, 9: 3748, 11: 17, 12: 928, 13: 3238, 14: 1736, 15: 56, 16: 1018, 17: 702}	{2: 0.0004976609933313427, 3: 0.39924853190006965, 5: 0.0001990643973325371, 6: 0.298920075644471, 8: 0.01639792973026774, 9: 0.09326167015029362, 11: 0.00042301184433164127, 12: 0.0230914700905743, 13: 0.08057131482034438, 14: 0.04319697422116055, 15: 0.0013934507813277595, 16: 0.025330944560565342, 17: 0.017467900865930128}	0.0	0.0004976609933313427	0.39924853190006965	0.0	0.0001990643973325371	0.298920075644471	0.01639792973026774	0.09326167015029362	0.0	0.00042301184433164127	0.0230914700905743	0.04319697422116055	0.0013934507813277595	0.025330944560565342	0.017467900865930128	0.0	0.08057131482034438	27.74349507735587	30.91054852320679	3.1670534458509145	Africa	0.39974619289340096	0.39974619289340096	0.0	0.41614412262366873	0.41614412262366873	0.41614412262366873	0.41614412262366873	0.01639792973026774	0.01639792973026774	0.01639792973026774
108	110	111.0	Bamenda	113.947449026	440.535	120.0	Cameroon	50057.8340776	113947449.026	137312.1407301426	137	{3: 711, 6: 6699, 9: 1849, 11: 1372, 12: 475, 13: 200, 15: 146}	{3: 0.062085225288159275, 6: 0.5849633251833741, 9: 0.1614565141460007, 11: 0.1198044009779951, 12: 0.04147747118407265, 13: 0.01746419839329375, 15: 0.012748864827104436}	0.0	0.0	0.062085225288159275	0.0	0.0	0.5849633251833741	0.0	0.1614565141460007	0.0	0.1198044009779951	0.04147747118407265	0.0	0.012748864827104436	0.0	0.0	0.0	0.01746419839329375	20.205064102564137	22.68724358974362	2.482179487179483	Africa	0.062085225288159275	0.062085225288159275	0.0	0.062085225288159275	0.062085225288159275	0.062085225288159275	0.062085225288159275	0.0	0.0	0.0
109	111	112.0	Bandar Abbas	267.332162525	495.928	364.0	Iran (Islamic Republic of)	191964.923188	267332162.52500004	233321.00376078486	233	{2: 362, 3: 1322, 5: 1, 6: 1433, 7: 3, 8: 11136, 9: 229, 10: 491, 13: 2, 14: 22, 15: 1168, 16: 13391, 17: 22}	{2: 0.012237171252788857, 3: 0.04468933811101346, 5: 3.380434047731729e-05, 6: 0.048441619903995675, 7: 0.00010141302143195186, 8: 0.3764451355554053, 9: 0.007741193969305659, 10: 0.016597931174362788, 13: 6.760868095463458e-05, 14: 0.0007436954905009803, 15: 0.03948346967750659, 16: 0.4526739233317558, 17: 0.0007436954905009803}	0.0	0.012237171252788857	0.04468933811101346	0.0	3.380434047731729e-05	0.048441619903995675	0.3764451355554053	0.007741193969305659	0.016597931174362788	0.0	0.0	0.0007436954905009803	0.03948346967750659	0.4526739233317558	0.0007436954905009803	0.00010141302143195186	6.760868095463458e-05	27.561915204678396	30.672100389863584	3.1101851851851876	Asia	0.056926509363802315	0.056926509363802315	0.0	0.43337164491920765	0.44996957609357047	0.44996957609357047	0.44996957609357047	0.39304306672976813	0.39304306672976813	0.39304306672976813
110	112	113.0	Bandung	432.314484289	2578.414	360.0	Indonesia	181315.35986899998	432314484.289	5255851.470107079	5256	{2: 658, 3: 11397, 4: 69, 5: 1571, 6: 14755, 7: 2, 8: 4462, 9: 2398, 10: 2, 11: 4591, 12: 487, 13: 3, 14: 2961, 15: 28, 16: 23, 17: 90}	{2: 0.015127480056095823, 3: 0.26201807021173873, 4: 0.0015863162976757017, 5: 0.03611743338621054, 6: 0.33921879669862287, 7: 4.598018254132469e-05, 8: 0.10258178724969538, 9: 0.0551302388670483, 10: 4.598018254132469e-05, 11: 0.10554750902361082, 12: 0.011196174448812561, 13: 6.897027381198704e-05, 14: 0.06807366025243121, 15: 0.0006437225555785456, 16: 0.0005287720992252339, 17: 0.002069108214…	0.0	0.015127480056095823	0.26201807021173873	0.0015863162976757017	0.03611743338621054	0.33921879669862287	0.10258178724969538	0.0551302388670483	4.598018254132469e-05	0.10554750902361082	0.011196174448812561	0.06807366025243121	0.0006437225555785456	0.0005287720992252339	0.002069108214359611	4.598018254132469e-05	6.897027381198704e-05	23.152822045152757	25.46474103585661	2.311918990703852	Asia	0.27714555026783455	0.27714555026783455	0.0015863162976757017	0.37972733751752996	0.38135963399774697	0.38135963399774697	0.38135963399774697	0.10262776743223671	0.10262776743223671	0.10262776743223671
111	113	114.0	Bangalore	735.792557964	10456.055	356.0	India	443335.202509	735792557.964	8631086.409305215	8631	{1: 3, 2: 54, 3: 25935, 4: 59, 5: 656, 6: 34680, 8: 4078, 9: 8193, 10: 2, 11: 392, 12: 234, 13: 7, 14: 1026, 15: 15, 16: 101, 17: 77}	{1: 3.972878482890137e-05, 2: 0.0007151181269202246, 3: 0.34345534484585233, 4: 0.0007813327683017269, 5: 0.0086873609492531, 6: 0.4592647526220998, 8: 0.054004661510753255, 9: 0.10849931136772963, 10: 2.648585655260091e-05, 11: 0.005191227884309779, 12: 0.0030988452166543067, 13: 9.270049793410319e-05, 14: 0.013587244411484267, 15: 0.00019864392414450683, 16: 0.001337535755906346, 17: 0.00101970…	3.972878482890137e-05	0.0007151181269202246	0.34345534484585233	0.0007813327683017269	0.0086873609492531	0.4592647526220998	0.054004661510753255	0.10849931136772963	2.648585655260091e-05	0.005191227884309779	0.0030988452166543067	0.013587244411484267	0.00019864392414450683	0.001337535755906346	0.001019705477275135	0.0	9.270049793410319e-05	23.366438616495664	25.70874192322314	2.342303306727477	Asia	0.3442101917576015	0.3442101917576015	0.0008210615531306282	0.3982148532683547	0.39902267189320906	0.39902267189320906	0.39902267189320906	0.05407087615213475	0.05407087615213475	0.054031147367305854
112	114	115.0	Banghazi	279.205468599	755.935	434.0	Libya	157962.56412100003	279205468.599	300369.7053798437	300	{1: 4, 2: 278, 3: 1705, 5: 3, 6: 8943, 8: 9231, 9: 1043, 10: 10, 12: 23, 13: 90, 14: 429, 15: 67, 16: 10970, 17: 45}	{1: 0.00012179897079869675, 2: 0.008465028470509424, 3: 0.05191681130294449, 5: 9.134922809902256e-05, 6: 0.2723120489631863, 8: 0.2810815748606924, 9: 0.031759081635760175, 10: 0.0003044974269967419, 12: 0.0007003440820925063, 13: 0.0027404768429706767, 14: 0.013062939618160227, 15: 0.0020401327608781704, 16: 0.33403367741542583, 17: 0.0013702384214853384}	0.00012179897079869675	0.008465028470509424	0.05191681130294449	0.0	9.134922809902256e-05	0.2723120489631863	0.2810815748606924	0.031759081635760175	0.0003044974269967419	0.0	0.0007003440820925063	0.013062939618160227	0.0020401327608781704	0.33403367741542583	0.0013702384214853384	0.0	0.0027404768429706767	20.292101827676277	23.07260661444738	2.780504786771104	Africa	0.06050363874425261	0.06050363874425261	0.00012179897079869675	0.34158521360494504	0.34188971103194177	0.34188971103194177	0.34188971103194177	0.2815078712584878	0.2815078712584878	0.28138607228768914
113	115	116.0	Bangui	148.188636401	807.825	140.0	Central African Republic	109465.595352	148188636.401	844961.5887016505	845	{3: 953, 5: 1, 6: 5792, 7: 1, 8: 91, 9: 3130, 11: 935, 12: 1196, 13: 49, 14: 2605, 15: 1, 16: 1, 17: 99}	{3: 0.06415780261209102, 5: 6.732193348592971e-05, 6: 0.38992863875050493, 7: 6.732193348592971e-05, 8: 0.006126295947219604, 9: 0.21071765181096, 11: 0.06294600780934428, 12: 0.08051703244917194, 13: 0.003298774740810556, 14: 0.1753736367308469, 15: 6.732193348592971e-05, 16: 6.732193348592971e-05, 17: 0.006664871415107042}	0.0	0.0	0.06415780261209102	0.0	6.732193348592971e-05	0.38992863875050493	0.006126295947219604	0.21071765181096	0.0	0.06294600780934428	0.08051703244917194	0.1753736367308469	6.732193348592971e-05	6.732193348592971e-05	0.006664871415107042	6.732193348592971e-05	0.003298774740810556	26.034839924670468	28.152024482109265	2.1171845574387937	Africa	0.06415780261209102	0.06415780261209102	0.0	0.07028409855931061	0.07028409855931061	0.07028409855931061	0.07028409855931061	0.006126295947219604	0.006126295947219604	0.006126295947219604
114	116	117.0	Banjarmasin	144.392730021	694.66	360.0	Indonesia	103283.990035	144392730.021	713752.9818798304	714	{1: 4, 2: 215, 3: 1577, 4: 160, 5: 123, 6: 4406, 8: 873, 9: 661, 10: 80, 11: 3704, 12: 177, 14: 1614, 16: 2, 17: 858}	{1: 0.0002767400027674, 2: 0.014874775148747752, 3: 0.10910474609104746, 4: 0.011069600110696002, 5: 0.008509755085097551, 6: 0.30482911304829113, 8: 0.060398505603985055, 9: 0.04573128545731286, 10: 0.005534800055348001, 11: 0.2562612425626124, 12: 0.012245745122457451, 14: 0.11166459111664591, 16: 0.0001383700013837, 17: 0.0593607305936073}	0.0002767400027674	0.014874775148747752	0.10910474609104746	0.011069600110696002	0.008509755085097551	0.30482911304829113	0.060398505603985055	0.04573128545731286	0.005534800055348001	0.2562612425626124	0.012245745122457451	0.11166459111664591	0.0	0.0001383700013837	0.0593607305936073	0.0	0.0	26.76222879684422	28.880177514792933	2.117948717948714	Asia	0.12425626124256262	0.12425626124256262	0.011346340113463402	0.18465476684654766	0.20125916701259167	0.20125916701259167	0.20125916701259167	0.06621004566210045	0.06621004566210045	0.06593330565933306
115	117	118.0	Banjul	187.301772321	518.736	270.0	Gambia	69058.3338663	187301772.321	734321.6722387075	734	{3: 2024, 6: 8085, 8: 75, 9: 4019, 11: 330, 12: 205, 13: 213, 14: 3890, 15: 2, 16: 148, 17: 107}	{3: 0.10597968373651691, 6: 0.42334275840402136, 8: 0.003927112786679233, 9: 0.2104408838621845, 11: 0.017279296261388626, 12: 0.010734108283589904, 13: 0.011153000314169022, 14: 0.20368624986909625, 15: 0.00010472300764477956, 16: 0.007749502565713687, 17: 0.0056026809089957065}	0.0	0.0	0.10597968373651691	0.0	0.0	0.42334275840402136	0.003927112786679233	0.2104408838621845	0.0	0.017279296261388626	0.010734108283589904	0.20368624986909625	0.00010472300764477956	0.007749502565713687	0.0056026809089957065	0.0	0.011153000314169022	25.372706422018375	27.96024464831808	2.587538226299703	Africa	0.10597968373651691	0.10597968373651691	0.0	0.10990679652319614	0.10990679652319614	0.10990679652319614	0.10990679652319614	0.003927112786679233	0.003927112786679233	0.003927112786679233
116	118	119.0	Baoding	581.590531115	1119.915	156.0	China	183868.005163	581590531.115	1654697.2567755282	1655	{1: 2, 2: 1183, 3: 5810, 4: 1310, 5: 4073, 6: 6967, 7: 700, 8: 16099, 9: 6366, 10: 32, 11: 20, 12: 43, 14: 31969, 15: 7, 16: 120, 17: 10}	{1: 2.6769819705264285e-05, 2: 0.015834348355663823, 3: 0.07776632624379275, 4: 0.017534231906948108, 5: 0.05451673782977071, 6: 0.09325266694328814, 7: 0.0093694368968425, 8: 0.21548366371752486, 9: 0.08520833612185622, 10: 0.00042831711528422856, 11: 0.00026769819705264284, 12: 0.0005755511236631821, 14: 0.42790218307879696, 15: 9.3694368968425e-05, 16: 0.0016061891823158571, 17: 0.000133849098…	2.6769819705264285e-05	0.015834348355663823	0.07776632624379275	0.017534231906948108	0.05451673782977071	0.09325266694328814	0.21548366371752486	0.08520833612185622	0.00042831711528422856	0.00026769819705264284	0.0005755511236631821	0.42790218307879696	9.3694368968425e-05	0.0016061891823158571	0.00013384909852632142	0.0093694368968425	0.0	13.71423490965017	16.306161091887766	2.5919261822375965	Asia	0.09362744441916183	0.09362744441916183	0.017561001726653373	0.3091111081366867	0.32707365715891906	0.32707365715891906	0.32707365715891906	0.21593875065251436	0.21593875065251436	0.2159119808328091
117	119	120.0	Baoji	233.013728731	1027.581	156.0	China	160867.581366	233013728.731	790416.6095582992	790	{1: 75, 2: 341, 3: 198, 4: 872, 5: 3170, 6: 7240, 7: 6, 8: 5234, 9: 3885, 10: 43, 11: 1422, 12: 1213, 13: 1, 14: 4189, 15: 33, 16: 46, 17: 222}	{1: 0.0026605179141539555, 2: 0.012096488116353317, 3: 0.007023767293366442, 4: 0.03093295494856332, 5: 0.11245122383824051, 6: 0.2568286626463285, 7: 0.00021284143313231643, 8: 0.18566867683575736, 9: 0.13781482795317487, 10: 0.0015253636041149344, 11: 0.05044341965235899, 12: 0.043029443064916635, 13: 3.5473572188719404e-05, 14: 0.14859879389854558, 15: 0.0011706278822277403, 16: 0.001631784320…	0.0026605179141539555	0.012096488116353317	0.007023767293366442	0.03093295494856332	0.11245122383824051	0.2568286626463285	0.18566867683575736	0.13781482795317487	0.0015253636041149344	0.05044341965235899	0.043029443064916635	0.14859879389854558	0.0011706278822277403	0.0016317843206810926	0.007875133025895707	0.00021284143313231643	3.5473572188719404e-05	14.574240121580582	17.392021276595777	2.817781155015195	Asia	0.021780773323873712	0.021780773323873712	0.03359347286271728	0.20744945015963107	0.23990776871230932	0.23990776871230932	0.23990776871230932	0.18985455835402623	0.18985455835402623	0.18719404043987228
118	120	121.0	Baotou	544.470542763	1995.661	156.0	China	176958.7578	544470542.763	2151363.0058280416	2151	{1: 59, 2: 1499, 3: 5109, 4: 752, 5: 2802, 6: 4467, 7: 626, 8: 24784, 9: 2005, 10: 1101, 11: 28, 12: 201, 13: 238, 14: 17919, 15: 1552, 16: 7760, 17: 813}	{1: 0.0008227009691138534, 2: 0.020902182249180785, 3: 0.0712403262915708, 4: 0.010485951335146064, 5: 0.03907132399079691, 6: 0.062288224220874294, 7: 0.008728996723140208, 8: 0.34559018336470754, 9: 0.027957888865648747, 10: 0.015352436728717842, 11: 0.00039043435822352365, 12: 0.0028027609286760094, 13: 0.003318692044899951, 14: 0.24986404517883287, 15: 0.021641218712961027, 16: 0.108206093564…	0.0008227009691138534	0.020902182249180785	0.0712403262915708	0.010485951335146064	0.03907132399079691	0.062288224220874294	0.34559018336470754	0.027957888865648747	0.015352436728717842	0.00039043435822352365	0.0028027609286760094	0.24986404517883287	0.021641218712961027	0.10820609356480514	0.011336540472704455	0.008728996723140208	0.003318692044899951	7.577961184473823	10.902000800320163	3.32403961584634	Asia	0.09296520950986545	0.09296520950986545	0.011308652304259918	0.438555392874573	0.4643937809384369	0.4643937809384369	0.4643937809384369	0.3617653210625392	0.3617653210625392	0.36094262009342537
119	121	122.0	Barcelona	288.657533612	5308.6	724.0	Spain	240139.104873	288657533.612	2857489.738222838	2857	{1: 24, 2: 7277, 3: 454, 4: 917, 5: 2549, 6: 5386, 8: 10977, 9: 810, 10: 974, 11: 4319, 12: 1197, 14: 3156, 15: 51, 16: 50, 17: 92}	{1: 0.0006277299714905971, 2: 0.1903329584390448, 3: 0.011874558627363795, 4: 0.023984515994036566, 5: 0.06667015405539717, 6: 0.1408730677686815, 8: 0.2871079957105119, 9: 0.021185886537807654, 10: 0.025475374676326733, 11: 0.11296523945282871, 12: 0.03130803232809353, 14: 0.08254649125101353, 15: 0.0013339261894175188, 16: 0.001307770773938744, 17: 0.002406298224047289}	0.0006277299714905971	0.1903329584390448	0.011874558627363795	0.023984515994036566	0.06667015405539717	0.1408730677686815	0.2871079957105119	0.021185886537807654	0.025475374676326733	0.11296523945282871	0.03130803232809353	0.08254649125101353	0.0013339261894175188	0.001307770773938744	0.002406298224047289	0.0	0.0	15.741909566517224	18.46905829596416	2.7271487294469363	Europe	0.2028352470378992	0.2028352470378992	0.024612245965527163	0.48994324274841106	0.5394031334187744	0.5394031334187744	0.5394031334187744	0.31321110035832916	0.31321110035832916	0.3125833703868386
120	122	123.0	Bareilly	129.852257579	1140.874	356.0	India	69471.48368220002	129852257.579	1069940.8242058754	1070	{3: 3426, 5: 9, 6: 5195, 8: 124, 9: 1481, 11: 109, 12: 31, 14: 4343, 16: 32, 17: 4}	{3: 0.23220821472143147, 5: 0.0006100040666937779, 6: 0.3521079029415752, 8: 0.008404500474447607, 9: 0.10037955808594279, 11: 0.0073878270299579775, 12: 0.0021011251186119017, 14: 0.2943608512945642, 16: 0.0021689033482445437, 17: 0.00027111291853056796}	0.0	0.0	0.23220821472143147	0.0	0.0006100040666937779	0.3521079029415752	0.008404500474447607	0.10037955808594279	0.0	0.0073878270299579775	0.0021011251186119017	0.2943608512945642	0.0	0.0021689033482445437	0.00027111291853056796	0.0	0.0	24.552387914230057	26.465448343079952	1.913060428849896	Asia	0.23220821472143147	0.23220821472143147	0.0	0.24061271519587907	0.24061271519587907	0.24061271519587907	0.24061271519587907	0.008404500474447607	0.008404500474447607	0.008404500474447607
121	123	124.0	Bari	163.141898785	618.788	380.0	Italy	95210.8012432	163141898.785	363727.4492383302	364	{2: 1068, 3: 368, 4: 43, 5: 253, 6: 6680, 8: 6821, 9: 2596, 10: 81, 11: 18, 12: 859, 13: 159, 14: 2339, 15: 35, 16: 103, 17: 3}	{2: 0.049845981517782134, 3: 0.01717539438065901, 4: 0.0020069074955661346, 5: 0.011808083636703071, 6: 0.3117707458228321, 8: 0.31835153551759543, 9: 0.12116120601138804, 10: 0.0037804536544385325, 11: 0.0008401008120974517, 12: 0.04009147764398394, 13: 0.007420890506860824, 14: 0.10916643330532998, 15: 0.001633529356856156, 16: 0.004807243535890973, 17: 0.00014001680201624196}	0.0	0.049845981517782134	0.01717539438065901	0.0020069074955661346	0.011808083636703071	0.3117707458228321	0.31835153551759543	0.12116120601138804	0.0037804536544385325	0.0008401008120974517	0.04009147764398394	0.10916643330532998	0.001633529356856156	0.004807243535890973	0.00014001680201624196	0.0	0.007420890506860824	17.044816272965914	20.617257217847804	3.5724409448818903	Europe	0.06702137589844115	0.06702137589844115	0.0020069074955661346	0.3853729114160366	0.39116027256604124	0.39116027256604124	0.39116027256604124	0.32213198917203395	0.32213198917203395	0.32213198917203395
122	124	125.0	Barinas	135.437721221	342.094	862.0	Venezuela (Bolivarian Republic of)	54417.3631172	135437721.221	173770.05794572827	174	{3: 1853, 5: 3, 6: 2793, 8: 1142, 9: 2586, 11: 280, 12: 1782, 14: 3161, 15: 6, 16: 74, 17: 17}	{3: 0.1352850989267723, 5: 0.0002190260641016281, 6: 0.20391326567861576, 8: 0.08337592173468643, 9: 0.18880046725560343, 11: 0.02044243264948529, 12: 0.1301014820763671, 14: 0.23078046287508214, 15: 0.0004380521282032562, 16: 0.005402642914506826, 17: 0.0012411476965758926}	0.0	0.0	0.1352850989267723	0.0	0.0002190260641016281	0.20391326567861576	0.08337592173468643	0.18880046725560343	0.0	0.02044243264948529	0.1301014820763671	0.23078046287508214	0.0004380521282032562	0.005402642914506826	0.0012411476965758926	0.0	0.0	26.105520833333365	29.521510416666697	3.4159895833333316	South America	0.1352850989267723	0.1352850989267723	0.0	0.2186610206614587	0.2186610206614587	0.2186610206614587	0.2186610206614587	0.08337592173468643	0.08337592173468643	0.08337592173468643
123	125	126.0	Barisal	67.2291966867	422.405	50.0	Bangladesh	98754.0572936	67229196.6867	363364.5345010757	363	{2: 4, 3: 61, 4: 7, 5: 43, 6: 2275, 8: 192, 9: 3183, 11: 1186, 12: 12, 14: 203, 17: 120}	{2: 0.0005489980785067252, 3: 0.00837222069722756, 4: 0.0009607466373867692, 5: 0.0059017293439472965, 6: 0.3122426571507, 8: 0.026351907768322812, 9: 0.4368652209717266, 11: 0.16277793027724402, 12: 0.0016469942355201758, 14: 0.027861652484216307, 17: 0.016469942355201758}	0.0	0.0005489980785067252	0.00837222069722756	0.0009607466373867692	0.0059017293439472965	0.3122426571507	0.026351907768322812	0.4368652209717266	0.0	0.16277793027724402	0.0016469942355201758	0.027861652484216307	0.0	0.0	0.016469942355201758	0.0	0.0	25.86561302681995	28.02998084291191	2.164367816091957	Asia	0.008921218775734286	0.008921218775734286	0.0009607466373867692	0.0352731265440571	0.03623387318144387	0.03623387318144387	0.03623387318144387	0.026351907768322812	0.026351907768322812	0.026351907768322812
124	126	127.0	Barletta	42.8330991798	339.116	380.0	Italy	39566.13809130001	42833099.1798	94986.08163326513	95	{2: 250, 3: 18, 4: 3, 5: 12, 6: 1042, 8: 1356, 9: 1856, 10: 10, 12: 36, 13: 20, 14: 944, 15: 2, 16: 27}	{2: 0.04483500717360115, 3: 0.0032281205164992827, 4: 0.0005380200860832137, 5: 0.002152080344332855, 6: 0.18687230989956957, 8: 0.24318507890961263, 9: 0.3328550932568149, 10: 0.001793400286944046, 12: 0.006456241032998565, 13: 0.003586800573888092, 14: 0.16929698708751795, 15: 0.0003586800573888092, 16: 0.004842180774748924}	0.0	0.04483500717360115	0.0032281205164992827	0.0005380200860832137	0.002152080344332855	0.18687230989956957	0.24318507890961263	0.3328550932568149	0.001793400286944046	0.0	0.006456241032998565	0.16929698708751795	0.0003586800573888092	0.004842180774748924	0.0	0.0	0.003586800573888092	16.9392512077295	20.580917874396167	3.6416666666666657	Europe	0.04806312769010043	0.04806312769010043	0.0005380200860832137	0.29124820659971307	0.2935796269727403	0.2935796269727403	0.2935796269727403	0.2449784791965567	0.2449784791965567	0.2449784791965567
125	127	128.0	Barnaul	178.598817903	614.684	643.0	Russian Federation	214114.528423	178598817.903	426982.71661294997	427	{1: 190, 2: 10, 3: 64, 4: 367, 5: 3331, 6: 9120, 8: 4859, 9: 395, 10: 106, 11: 7575, 12: 598, 14: 3056, 15: 22, 16: 90, 17: 108}	{1: 0.006356428356361446, 2: 0.00033454886086112874, 3: 0.002141112709511224, 4: 0.012277943193603426, 5: 0.111438225552842, 6: 0.30510856110534945, 8: 0.16255729149242246, 9: 0.013214680004014587, 10: 0.003546217925127965, 11: 0.253420762102305, 12: 0.0200060218794955, 14: 0.10223813187916095, 15: 0.0007360074938944833, 16: 0.003010939747750159, 17: 0.0036131276973001905}	0.006356428356361446	0.00033454886086112874	0.002141112709511224	0.012277943193603426	0.111438225552842	0.30510856110534945	0.16255729149242246	0.013214680004014587	0.003546217925127965	0.253420762102305	0.0200060218794955	0.10223813187916095	0.0007360074938944833	0.003010939747750159	0.0036131276973001905	0.0	0.0	2.686199421965352	7.462524084778456	4.776324662813103	Europe	0.008832089926733799	0.008832089926733799	0.018634371549964873	0.17138938141915624	0.18721354253788766	0.18721354253788766	0.18721354253788766	0.17245993777391186	0.17245993777391186	0.16610350941755042
126	128	129.0	Basel	172.309533502	510.583	756.0	Switzerland	130150.550979	172309533.502	382065.060146451	382	{1: 3, 2: 420, 3: 68, 4: 256, 5: 2133, 6: 7773, 8: 2692, 9: 1901, 10: 121, 11: 3750, 12: 2758, 14: 3028, 15: 49, 16: 44, 17: 507}	{1: 0.00011763321962122103, 2: 0.016468650746970945, 3: 0.00266635297808101, 4: 0.010038034741010862, 5: 0.08363721915068816, 6: 0.3047876720385837, 8: 0.10555620907344233, 9: 0.07454025016664706, 10: 0.004744539858055915, 11: 0.1470415245265263, 12: 0.1081441399051092, 14: 0.11873112967101909, 15: 0.0019213425871466101, 16: 0.0017252872211112418, 17: 0.019880014115986354}	0.00011763321962122103	0.016468650746970945	0.00266635297808101	0.010038034741010862	0.08363721915068816	0.3047876720385837	0.10555620907344233	0.07454025016664706	0.004744539858055915	0.1470415245265263	0.1081441399051092	0.11873112967101909	0.0019213425871466101	0.0017252872211112418	0.019880014115986354	0.0	0.0	10.57636566332222	13.615969899665586	3.039604236343367	Europe	0.019252636944673173	0.019252636944673173	0.010155667960632083	0.12480884601811551	0.1395914206171823	0.1395914206171823	0.1395914206171823	0.11041838215111946	0.11041838215111946	0.11030074893149824
127	129	130.0	Bathinda	103.204305806	329.206	356.0	India	49328.44851360001	103204305.80599998	285043.9426562786	285	{3: 1872, 4: 3, 5: 30, 6: 3594, 8: 1086, 9: 647, 11: 51, 12: 3, 13: 2, 14: 4321, 15: 6, 16: 213, 17: 118}	{3: 0.1567051732797589, 4: 0.00025113008538422905, 5: 0.0025113008538422904, 6: 0.3008538422903064, 8: 0.09090909090909091, 9: 0.05416038841453206, 11: 0.004269211451531894, 12: 0.00025113008538422905, 13: 0.00016742005692281934, 14: 0.3617110329817512, 15: 0.0005022601707684581, 16: 0.01783023606228026, 17: 0.009877783358446341}	0.0	0.0	0.1567051732797589	0.00025113008538422905	0.0025113008538422904	0.3008538422903064	0.09090909090909091	0.05416038841453206	0.0	0.004269211451531894	0.00025113008538422905	0.3617110329817512	0.0005022601707684581	0.01783023606228026	0.009877783358446341	0.0	0.00016742005692281934	24.730000000000036	26.961172839506204	2.2311728395061685	Asia	0.1567051732797589	0.1567051732797589	0.00025113008538422905	0.24761426418884983	0.24786539427423404	0.24786539427423404	0.24786539427423404	0.09090909090909091	0.09090909090909091	0.09090909090909091
128	130	131.0	Batman	80.19035639	373.47	792.0	Turkey	34050.087778	80190356.39	319219.0519242882	319	{2: 22, 3: 780, 4: 2, 5: 26, 6: 2559, 8: 791, 9: 859, 11: 3, 12: 23, 13: 41, 14: 2828, 15: 1, 16: 2218, 17: 2}	{2: 0.0021664204825209256, 3: 0.07680945347119646, 4: 0.00019694731659281143, 5: 0.0025603151157065486, 6: 0.25199409158050223, 8: 0.07789266371245691, 9: 0.08458887247661251, 11: 0.0002954209748892171, 12: 0.0022648941408173313, 13: 0.004037419990152634, 14: 0.27848350566223534, 15: 9.847365829640571e-05, 16: 0.21841457410142787, 17: 0.00019694731659281143}	0.0	0.0021664204825209256	0.07680945347119646	0.00019694731659281143	0.0025603151157065486	0.25199409158050223	0.07789266371245691	0.08458887247661251	0.0	0.0002954209748892171	0.0022648941408173313	0.27848350566223534	9.847365829640571e-05	0.21841457410142787	0.00019694731659281143	0.0	0.004037419990152634	16.328160919540263	20.251795977011533	3.9236350574712695	Asia	0.07897587395371738	0.07897587395371738	0.00019694731659281143	0.1568685376661743	0.15706548498276712	0.15706548498276712	0.15706548498276712	0.07789266371245691	0.07789266371245691	0.07789266371245691
129	131	132.0	Batna	84.799791025	312.007	12.0	Algeria	38812.5134616	84799791.025	313518.44682956487	314	{2: 20, 3: 2044, 5: 289, 6: 821, 8: 1773, 9: 1135, 10: 1, 11: 1, 12: 420, 13: 1171, 14: 315, 15: 165, 16: 2271}	{2: 0.0019182812200268559, 3: 0.19604834068674468, 5: 0.027719163629388067, 6: 0.07874544408210243, 8: 0.17005563015538078, 9: 0.10886245923652407, 10: 9.59140610013428e-05, 11: 9.59140610013428e-05, 12: 0.04028390562056398, 13: 0.11231536543257241, 14: 0.03021292921542298, 15: 0.01582582006522156, 16: 0.2178208325340495}	0.0	0.0019182812200268559	0.19604834068674468	0.0	0.027719163629388067	0.07874544408210243	0.17005563015538078	0.10886245923652407	9.59140610013428e-05	9.59140610013428e-05	0.04028390562056398	0.03021292921542298	0.01582582006522156	0.2178208325340495	0.0	0.0	0.11231536543257241	14.608123249299751	18.21400560224093	3.605882352941178	Africa	0.19796662190677153	0.19796662190677153	0.0	0.36802225206215233	0.3681181661231537	0.3681181661231537	0.3681181661231537	0.17015154421638212	0.17015154421638212	0.17015154421638212
130	132	133.0	Baton Rouge	442.614186905	674.95	840.0	United States of America	174176.512986	442614186.9049999	345540.129590163	346	{1: 3, 2: 113, 3: 335, 4: 42, 5: 76, 6: 24671, 8: 6760, 9: 2053, 10: 166, 11: 8638, 12: 4304, 13: 1, 14: 2698, 15: 23, 16: 42, 17: 1408}	{1: 5.8441937934661916e-05, 2: 0.002201312995538932, 3: 0.0065260164027039136, 4: 0.0008181871310852668, 5: 0.0014805290943447685, 6: 0.48060701692868135, 8: 0.1316891668127715, 9: 0.03999376619328697, 10: 0.003233787232384626, 11: 0.16827381995986987, 12: 0.08384470029026163, 13: 1.948064597822064e-05, 14: 0.05255878284923928, 15: 0.00044805485749907465, 16: 0.0008181871310852668, 17: 0.02742874…	5.8441937934661916e-05	0.002201312995538932	0.0065260164027039136	0.0008181871310852668	0.0014805290943447685	0.48060701692868135	0.1316891668127715	0.03999376619328697	0.003233787232384626	0.16827381995986987	0.08384470029026163	0.05255878284923928	0.00044805485749907465	0.0008181871310852668	0.027428749537334658	0.0	1.948064597822064e-05	19.56172839506176	22.50576599326603	2.9440375982042717	North America	0.008785771336177507	0.008785771336177507	0.0008766290690199287	0.140474938148949	0.14452691251241892	0.14452691251241892	0.14452691251241892	0.1349813959830908	0.1349813959830908	0.13492295404515614
131	133	134.0	Bauchi	119.896917636	515.665	566.0	Nigeria	57925.59559949999	119896917.636	243629.6772658825	244	{3: 1787, 6: 4895, 7: 8, 8: 197, 9: 1379, 13: 358, 14: 3449, 15: 60, 16: 59}	{3: 0.1465715223097113, 6: 0.401492782152231, 7: 0.0006561679790026247, 8: 0.016158136482939633, 9: 0.11310695538057743, 13: 0.029363517060367453, 14: 0.2828904199475066, 15: 0.004921259842519685, 16: 0.004839238845144357}	0.0	0.0	0.1465715223097113	0.0	0.0	0.401492782152231	0.016158136482939633	0.11310695538057743	0.0	0.0	0.0	0.2828904199475066	0.004921259842519685	0.004839238845144357	0.0	0.0006561679790026247	0.029363517060367453	24.898581560283723	27.30945626477545	2.410874704491725	Africa	0.1465715223097113	0.1465715223097113	0.0	0.16272965879265092	0.16272965879265092	0.16272965879265092	0.16272965879265092	0.016158136482939633	0.016158136482939633	0.016158136482939633
132	134	135.0	Bauru	177.563168508	354.004	76.0	Brazil	83084.1429239	177563168.508	356744.34317377047	357	{2: 68, 3: 4219, 4: 1, 5: 376, 6: 3975, 8: 1021, 9: 3067, 11: 2889, 12: 1731, 14: 1844, 16: 2, 17: 5}	{2: 0.003542035628711324, 3: 0.21976247525783935, 4: 5.208875924575477e-05, 5: 0.01958537347640379, 6: 0.2070528180018752, 8: 0.053182623189915616, 9: 0.15975622460672986, 11: 0.15048442546098553, 12: 0.0901656422544015, 14: 0.09605167204917178, 16: 0.00010417751849150954, 17: 0.00026044379622877385}	0.0	0.003542035628711324	0.21976247525783935	5.208875924575477e-05	0.01958537347640379	0.2070528180018752	0.053182623189915616	0.15975622460672986	0.0	0.15048442546098553	0.0901656422544015	0.09605167204917178	0.0	0.00010417751849150954	0.00026044379622877385	0.0	0.0	22.21985735735739	25.560060060060092	3.340202702702701	South America	0.22330451088655068	0.22330451088655068	5.208875924575477e-05	0.2764871340764663	0.27653922283571203	0.27653922283571203	0.27653922283571203	0.053182623189915616	0.053182623189915616	0.053182623189915616
133	135	136.0	Bayrut (Beirut)	203.842467643	2262.936	422.0	Lebanon	109509.651703	203842467.643	3214058.0589725715	3214	{1: 201, 2: 4459, 3: 3014, 4: 172, 5: 1220, 6: 9335, 8: 3009, 9: 43, 10: 375, 11: 2045, 12: 20, 13: 7, 14: 73, 15: 35, 16: 318, 17: 6}	{1: 0.008260726615156994, 2: 0.1832566168009206, 3: 0.12386980108499096, 4: 0.007068880486602006, 5: 0.05013973368403748, 6: 0.38365115896761465, 8: 0.12366431037317113, 9: 0.0017672201216505014, 10: 0.015411803386486931, 11: 0.08404570113430873, 12: 0.000821962847279303, 13: 0.00028768699654775604, 14: 0.0030001643925694557, 15: 0.0014384349827387803, 16: 0.013069209271740918, 17: 0.000246588854…	0.008260726615156994	0.1832566168009206	0.12386980108499096	0.007068880486602006	0.05013973368403748	0.38365115896761465	0.12366431037317113	0.0017672201216505014	0.015411803386486931	0.08404570113430873	0.000821962847279303	0.0030001643925694557	0.0014384349827387803	0.013069209271740918	0.00024658885418379087	0.0	0.00028768699654775604	18.84425990675994	21.76418997669001	2.919930069930068	Asia	0.31538714450106853	0.31538714450106853	0.015329607101758999	0.4390514548742397	0.46153213874732857	0.46153213874732857	0.46153213874732857	0.14733684037481506	0.14733684037481506	0.13907611375965806
134	136	137.0	Be'er Sheva	124.909944175	601.752	376.0	Israel	56161.1676705	124909944.175	155149.40375822783	155	{2: 500, 3: 1075, 4: 6, 5: 7, 6: 1764, 8: 2717, 9: 290, 12: 48, 13: 268, 14: 36, 15: 27, 16: 7871, 17: 7}	{2: 0.034209085933223866, 3: 0.0735495347564313, 4: 0.00041050903119868636, 5: 0.0004789272030651341, 6: 0.1206896551724138, 8: 0.18589217296113847, 9: 0.01984126984126984, 12: 0.003284072249589491, 13: 0.01833607006020799, 14: 0.0024630541871921183, 15: 0.0018472906403940886, 16: 0.5385194307608101, 17: 0.0004789272030651341}	0.0	0.034209085933223866	0.0735495347564313	0.00041050903119868636	0.0004789272030651341	0.1206896551724138	0.18589217296113847	0.01984126984126984	0.0	0.0	0.003284072249589491	0.0024630541871921183	0.0018472906403940886	0.5385194307608101	0.0004789272030651341	0.0	0.01833607006020799	19.524277456647432	22.50317919075148	2.9789017341040456	Asia	0.10775862068965517	0.10775862068965517	0.00041050903119868636	0.2936507936507936	0.2940613026819923	0.2940613026819923	0.2940613026819923	0.18589217296113847	0.18589217296113847	0.18589217296113847
135	137	138.0	Begusarai	124.823775301	390.092	356.0	India	89878.7420167	124823775.30100001	459970.46973896027	460	{2: 33, 3: 415, 4: 6, 5: 85, 6: 4161, 8: 721, 9: 1920, 10: 28, 11: 129, 12: 60, 13: 1, 14: 5774, 16: 189, 17: 306}	{2: 0.0023864622505062193, 3: 0.03001157072606306, 4: 0.00043390222736476716, 5: 0.006146948221000868, 6: 0.300911194677466, 8: 0.052140584321666184, 9: 0.13884871275672547, 10: 0.00202487706103558, 11: 0.009328897888342494, 12: 0.004339022273647671, 13: 7.231703789412785e-05, 14: 0.41755857680069425, 16: 0.013667920161990164, 17: 0.022129013595603125}	0.0	0.0023864622505062193	0.03001157072606306	0.00043390222736476716	0.006146948221000868	0.300911194677466	0.052140584321666184	0.13884871275672547	0.00202487706103558	0.009328897888342494	0.004339022273647671	0.41755857680069425	0.0	0.013667920161990164	0.022129013595603125	0.0	7.231703789412785e-05	25.655144032921843	27.708641975308677	2.0534979423868336	Asia	0.032398032976569284	0.032398032976569284	0.00043390222736476716	0.08453861729823547	0.0869973965866358	0.0869973965866358	0.0869973965866358	0.054165461382701764	0.054165461382701764	0.054165461382701764
136	138	139.0	Beijing Sanhe	2417.11947273	21698.932	156.0	China	808761.431961	2417119472.73	18403520.399057124	18404	{1: 4647, 2: 13623, 3: 24936, 4: 29172, 5: 40420, 6: 74472, 7: 239, 8: 72689, 9: 9025, 10: 1077, 11: 3433, 12: 3097, 13: 52, 14: 35300, 15: 853, 16: 459, 17: 1631}	{1: 0.014746529155097183, 2: 0.043230464101547, 3: 0.07913050376834589, 4: 0.09257278857596192, 5: 0.1282665608885363, 6: 0.2363252677508925, 7: 0.0007584291947639825, 8: 0.23066719555731852, 9: 0.028639428798095994, 10: 0.003417691392304641, 11: 0.010894089646965489, 12: 0.00982784609282031, 13: 0.00016501388337961126, 14: 0.11201904006346688, 15: 0.002706862356207854, 16: 0.0014565648552161841,…	0.014746529155097183	0.043230464101547	0.07913050376834589	0.09257278857596192	0.1282665608885363	0.2363252677508925	0.23066719555731852	0.028639428798095994	0.003417691392304641	0.010894089646965489	0.00982784609282031	0.11201904006346688	0.002706862356207854	0.0014565648552161841	0.00517572391907973	0.0007584291947639825	0.00016501388337961126	12.994816684861751	15.872336699417794	2.8775200145560422	Asia	0.1371074970249901	0.1371074970249901	0.1073193177310591	0.3677746925823086	0.46376517255057514	0.46376517255057514	0.46376517255057514	0.24883141610472034	0.24883141610472034	0.23408488694962315
137	139	140.0	Belém	382.822260646	2208.91	76.0	Brazil	123792.245776	382822260.6460001	2013609.2513675438	2014	{2: 70, 3: 7578, 4: 22, 5: 24, 6: 11889, 8: 865, 9: 1517, 10: 6, 11: 9751, 12: 668, 14: 377, 15: 1, 16: 24, 17: 1980}	{2: 0.00201311399976993, 3: 0.21793396986080754, 4: 0.0006326929713562637, 5: 0.0006902105142068331, 6: 0.34191303347520996, 8: 0.024876337282871277, 9: 0.04362705625215691, 10: 0.00017255262855170826, 11: 0.28042678016795125, 12: 0.019210859312090187, 14: 0.010842056827332336, 15: 2.8758771425284713e-05, 16: 0.0006902105142068331, 17: 0.05694236742206373}	0.0	0.00201311399976993	0.21793396986080754	0.0006326929713562637	0.0006902105142068331	0.34191303347520996	0.024876337282871277	0.04362705625215691	0.00017255262855170826	0.28042678016795125	0.019210859312090187	0.010842056827332336	2.8758771425284713e-05	0.0006902105142068331	0.05694236742206373	0.0	0.0					0.21994708386057746	0.21994708386057746	0.0006326929713562637	0.24482342114344874	0.2456286667433567	0.2456286667433567	0.2456286667433567	0.025048889911422983	0.025048889911422983	0.025048889911422983
138	140	141.0	Belfast	258.818650658	607.576	826.0	United Kingdom	198589.252468	258818650.658	472526.65456330404	473	{1: 13, 2: 772, 3: 163, 4: 528, 5: 1913, 6: 14559, 8: 2263, 9: 3382, 10: 362, 11: 3005, 12: 10091, 13: 21, 14: 7249, 15: 15, 16: 23, 17: 103}	{1: 0.00029238450811929287, 2: 0.017363141559084163, 3: 0.003666051909495749, 4: 0.011875309252845126, 5: 0.0430255049255544, 6: 0.32744815797759885, 8: 0.05089739552876614, 9: 0.07606495434303451, 10: 0.008141783995321847, 11: 0.067585803607575, 12: 0.2269578516485988, 13: 0.0004723134361927039, 14: 0.16303809995051954, 15: 0.00033736674013764564, 16: 0.0005172956682110567, 17: 0.002316584948945…	0.00029238450811929287	0.017363141559084163	0.003666051909495749	0.011875309252845126	0.0430255049255544	0.32744815797759885	0.05089739552876614	0.07606495434303451	0.008141783995321847	0.067585803607575	0.2269578516485988	0.16303809995051954	0.00033736674013764564	0.0005172956682110567	0.002316584948945167	0.0	0.0004723134361927039	9.654309796437692	11.295674300254488	1.6413645038167957	Europe	0.021321577976699205	0.021321577976699205	0.012167693760964418	0.07221897350546534	0.09223606675363231	0.09223606675363231	0.09223606675363231	0.059331564032207275	0.059331564032207275	0.059039179524087985
139	141	142.0	Belgorod	138.296125523	367.735	643.0	Russian Federation	115063.39687	138296125.523	321045.67932385206	321	{1: 3, 2: 49, 3: 478, 4: 181, 5: 2353, 6: 6552, 8: 3627, 9: 765, 10: 25, 11: 2232, 12: 2157, 13: 1, 14: 3217, 15: 14, 16: 63, 17: 60}	{1: 0.00013776002204160352, 2: 0.0022500803600128574, 3: 0.02194976351196216, 4: 0.008311521329843414, 5: 0.10804977728796436, 6: 0.3008678881388621, 8: 0.16655186664829866, 9: 0.0351288056206089, 10: 0.0011480001836800295, 11: 0.10249345639895302, 12: 0.09904945584791293, 13: 4.592000734720118e-05, 14: 0.1477246636359462, 15: 0.0006428801028608164, 16: 0.0028929604628736743, 17: 0.00275520044083…	0.00013776002204160352	0.0022500803600128574	0.02194976351196216	0.008311521329843414	0.10804977728796436	0.3008678881388621	0.16655186664829866	0.0351288056206089	0.0011480001836800295	0.10249345639895302	0.09904945584791293	0.1477246636359462	0.0006428801028608164	0.0028929604628736743	0.0027552004408320707	0.0	4.592000734720118e-05	7.423611111111148	11.639087301587336	4.215476190476188	Europe	0.02433760389401662	0.02433760389401662	0.008449281351885017	0.19088947054231528	0.20034899205583873	0.20034899205583873	0.20034899205583873	0.1678376268540203	0.1678376268540203	0.16769986683197868
140	142	143.0	Bellary	94.775796924	467.618	356.0	India	55474.8379041	94775796.924	313162.31093502045	313	{2: 1, 3: 528, 5: 1, 6: 3022, 8: 85, 9: 1297, 13: 8, 14: 3455, 15: 14, 16: 1403, 17: 3}	{2: 0.00010186411327289395, 3: 0.05378425180808801, 5: 0.00010186411327289395, 6: 0.30783335031068554, 8: 0.008658449628195987, 9: 0.13211775491494346, 13: 0.0008149129061831516, 14: 0.35194051135784865, 15: 0.0014260975858205154, 16: 0.14291535092187022, 17: 0.00030559233981868186}	0.0	0.00010186411327289395	0.05378425180808801	0.0	0.00010186411327289395	0.30783335031068554	0.008658449628195987	0.13211775491494346	0.0	0.0	0.0	0.35194051135784865	0.0014260975858205154	0.14291535092187022	0.00030559233981868186	0.0	0.0008149129061831516	27.307817109144576	29.7119469026549	2.404129793510325	Asia	0.0538861159213609	0.0538861159213609	0.0	0.0625445655495569	0.0625445655495569	0.0625445655495569	0.0625445655495569	0.008658449628195987	0.008658449628195987	0.008658449628195987
141	143	145.0	Bengbu	151.946036629	851.821	156.0	China	100654.743765	151946036.629	627322.0298047869	627	{1: 1, 2: 372, 3: 331, 4: 960, 5: 1177, 6: 2249, 7: 3, 8: 7130, 9: 1348, 10: 14, 11: 96, 12: 116, 14: 3513, 16: 17, 17: 751}	{1: 5.531585352361987e-05, 2: 0.02057749751078659, 3: 0.018309547516318178, 4: 0.05310321938267507, 5: 0.06510675959730058, 6: 0.12440535457462108, 7: 0.00016594756057085962, 8: 0.3944020356234097, 9: 0.07456577054983958, 10: 0.0007744219493306782, 11: 0.005310321938267508, 12: 0.006416639008739905, 14: 0.1943245934284766, 16: 0.0009403695099015378, 17: 0.04154220599623852}	5.531585352361987e-05	0.02057749751078659	0.018309547516318178	0.05310321938267507	0.06510675959730058	0.12440535457462108	0.3944020356234097	0.07456577054983958	0.0007744219493306782	0.005310321938267508	0.006416639008739905	0.1943245934284766	0.0	0.0009403695099015378	0.04154220599623852	0.00016594756057085962	0.0	15.589473684210557	17.85805422647531	2.268580542264754	Asia	0.038942360880628385	0.038942360880628385	0.05315853523619869	0.4333443965040381	0.48722203783604384	0.48722203783604384	0.48722203783604384	0.39523177342626403	0.39523177342626403	0.3951764575727404
142	144	146.0	Bengkulu	92.8648411162	327.834	360.0	Indonesia	68391.2723981	92864841.1162	261390.26102638245	261	{2: 12, 3: 478, 4: 16, 5: 22, 6: 4208, 8: 95, 9: 1572, 11: 1747, 12: 275, 14: 600, 16: 10, 17: 158}	{2: 0.0013053410203415642, 3: 0.05199608397693897, 4: 0.0017404546937887524, 5: 0.0023931252039595344, 6: 0.45773958446644186, 8: 0.010333949744370716, 9: 0.17099967366474492, 11: 0.19003589687805938, 12: 0.02991406504949418, 14: 0.0652670510170782, 16: 0.0010877841836179703, 17: 0.01718699010116393}	0.0	0.0013053410203415642	0.05199608397693897	0.0017404546937887524	0.0023931252039595344	0.45773958446644186	0.010333949744370716	0.17099967366474492	0.0	0.19003589687805938	0.02991406504949418	0.0652670510170782	0.0	0.0010877841836179703	0.01718699010116393	0.0	0.0	26.222171253822665	28.49181957186548	2.269648318042819	Asia	0.053301424997280536	0.053301424997280536	0.0017404546937887524	0.06363537474165125	0.06537582943544	0.06537582943544	0.06537582943544	0.010333949744370716	0.010333949744370716	0.010333949744370716
143	145	147.0	Benin City	420.676311932	1542.501	566.0	Nigeria	97343.203755	420676311.932	1141872.5674791932	1142	{3: 8861, 6: 19924, 7: 23, 8: 175, 9: 9298, 11: 1751, 12: 1288, 13: 192, 14: 767, 16: 9}	{3: 0.20953934922436626, 6: 0.47115020809685965, 7: 0.0005438895194854332, 8: 0.004138289822171774, 9: 0.2198732500945895, 11: 0.04140654559213015, 12: 0.030457813091184262, 13: 0.004540295119182747, 14: 0.018137533106318576, 16: 0.00021282633371169125}	0.0	0.0	0.20953934922436626	0.0	0.0	0.47115020809685965	0.004138289822171774	0.2198732500945895	0.0	0.04140654559213015	0.030457813091184262	0.018137533106318576	0.0	0.00021282633371169125	0.0	0.0005438895194854332	0.004540295119182747	25.636213360599896	27.81543967280167	2.1792263122017737	Africa	0.20953934922436626	0.20953934922436626	0.0	0.21367763904653803	0.21367763904653803	0.21367763904653803	0.21367763904653803	0.004138289822171774	0.004138289822171774	0.004138289822171774
144	146	148.0	Benxi	115.453841933	1084.726	156.0	China	74480.6517825	115453841.93300001	686728.460649088	687	{1: 58, 2: 1046, 3: 280, 4: 637, 5: 1358, 6: 3084, 7: 1, 8: 1763, 9: 487, 10: 561, 11: 4416, 12: 1071, 14: 382, 15: 63, 16: 50, 17: 105}	{1: 0.0037755500585861215, 2: 0.06809009243588074, 3: 0.018226793386277827, 4: 0.04146595495378206, 5: 0.08839994792344746, 6: 0.20075511001171722, 7: 6.509569066527795e-05, 8: 0.11476370264288505, 9: 0.03170160135399037, 10: 0.03651868246322094, 11: 0.28746256997786745, 12: 0.0697174847025127, 14: 0.02486655383413618, 15: 0.004101028511912511, 16: 0.003254784533263898, 17: 0.006835047519854186}	0.0037755500585861215	0.06809009243588074	0.018226793386277827	0.04146595495378206	0.08839994792344746	0.20075511001171722	0.11476370264288505	0.03170160135399037	0.03651868246322094	0.28746256997786745	0.0697174847025127	0.02486655383413618	0.004101028511912511	0.003254784533263898	0.006835047519854186	6.509569066527795e-05	0.0	7.858519553072659	11.183985102420891	3.325465549348232	Asia	0.0900924358807447	0.0900924358807447	0.045241505012368184	0.20485613852362974	0.2828407759406327	0.2828407759406327	0.2828407759406327	0.1550579351646921	0.1550579351646921	0.15128238510610598
145	147	149.0	Beograd (Belgrade)	209.075393699	1182.686	688.0	Serbia	97408.6464175	209075393.699	881165.3149342686	881	{1: 3, 2: 1139, 3: 832, 4: 181, 5: 3371, 6: 9235, 8: 2861, 9: 1152, 10: 14, 11: 2994, 12: 3082, 13: 1, 14: 2946, 15: 1, 16: 12, 17: 1633}	{1: 0.00010184336490477646, 2: 0.03866653087551346, 3: 0.02824455986692467, 4: 0.00614454968258818, 5: 0.11443799436466714, 6: 0.3135078249652035, 8: 0.09712462233085514, 9: 0.03910785212343416, 10: 0.0004752690362222901, 11: 0.1016396781749669, 12: 0.10462708354550701, 13: 3.394778830159215e-05, 14: 0.10001018433649048, 15: 3.394778830159215e-05, 16: 0.00040737345961910584, 17: 0.055436738296499…	0.00010184336490477646	0.03866653087551346	0.02824455986692467	0.00614454968258818	0.11443799436466714	0.3135078249652035	0.09712462233085514	0.03910785212343416	0.0004752690362222901	0.1016396781749669	0.10462708354550701	0.10001018433649048	3.394778830159215e-05	0.00040737345961910584	0.055436738296499984	0.0	3.394778830159215e-05	12.253810226155393	15.9213864306785	3.66757620452311	Europe	0.06701293410734291	0.06701293410734291	0.006246393047492956	0.16413755643819805	0.17075737515700853	0.17075737515700853	0.17075737515700853	0.09770173473198221	0.09770173473198221	0.09759989136707743
146	148	150.0	Berbera	37.995386872	393.221	706.0	Somalia	39062.9510849	37995386.872	4014.260158419609	4	{3: 62, 6: 255, 7: 7, 8: 231, 9: 3, 13: 53, 14: 2, 15: 6, 16: 3139, 17: 2}	{3: 0.01648936170212766, 6: 0.0678191489361702, 7: 0.0018617021276595746, 8: 0.061436170212765956, 9: 0.0007978723404255319, 13: 0.014095744680851063, 14: 0.0005319148936170213, 15: 0.0015957446808510637, 16: 0.8348404255319148, 17: 0.0005319148936170213}	0.0	0.0	0.01648936170212766	0.0	0.0	0.0678191489361702	0.061436170212765956	0.0007978723404255319	0.0	0.0	0.0	0.0005319148936170213	0.0015957446808510637	0.8348404255319148	0.0005319148936170213	0.0018617021276595746	0.014095744680851063	28.828787878787914	31.622348484848523	2.793560606060609	Africa	0.01648936170212766	0.01648936170212766	0.0	0.07792553191489361	0.07792553191489361	0.07792553191489361	0.07792553191489361	0.061436170212765956	0.061436170212765956	0.061436170212765956
147	149	151.0	Milano (Milan) Bergamo Busto Arsizio Seregno Como	1920.21932104	5644.818	380.0	Italy	634090.631431	1920219321.0400002	4554337.338247851	4554	{1: 391, 2: 8959, 3: 6373, 4: 1558, 5: 39100, 6: 62818, 8: 40785, 9: 14353, 10: 45, 11: 14040, 12: 31753, 14: 53862, 15: 104, 16: 63, 17: 109}	{1: 0.0014253790378144673, 2: 0.03265977186644454, 3: 0.023232584675170333, 4: 0.005679643327148185, 5: 0.14253790378144673, 6: 0.22900117748703125, 8: 0.14868052188558326, 9: 0.05232344074105128, 10: 0.00016404618082263691, 11: 0.05118240841666272, 12: 0.11575463065913756, 14: 0.19635234203264154, 15: 0.0003791289512345386, 16: 0.00022966465315169167, 17: 0.0003973563046592761}	0.0014253790378144673	0.03265977186644454	0.023232584675170333	0.005679643327148185	0.14253790378144673	0.22900117748703125	0.14868052188558326	0.05232344074105128	0.00016404618082263691	0.05118240841666272	0.11575463065913756	0.19635234203264154	0.0003791289512345386	0.00022966465315169167	0.0003973563046592761	0.0	0.0	13.182256803253084	16.51919768533003	3.336940882076947	Europe	0.05731773557942933	0.05731773557942933	0.007105022364962653	0.2059982574650126	0.2118419469729834	0.2118419469729834	0.2118419469729834	0.15026994710422037	0.15026994710422037	0.1488445680664059
148	150	152.0	Berlin	620.088390812	3578.459	276.0	Germany	340967.700577	620088390.812	2604418.7732539773	2604	{1: 534, 2: 4625, 3: 615, 4: 4249, 5: 14912, 6: 40922, 8: 9206, 9: 1867, 10: 694, 11: 9139, 12: 6178, 14: 8340, 15: 124, 16: 48, 17: 355}	{1: 0.005245167373880246, 2: 0.04542865000785793, 3: 0.006040782649693541, 4: 0.04173542354235424, 5: 0.14647179003614647, 6: 0.4019526952695269, 8: 0.09042511393996543, 9: 0.018338440986955837, 10: 0.006816753103881816, 11: 0.08976701241552727, 12: 0.06068285399968568, 14: 0.08191890617633192, 15: 0.001217978940751218, 16: 0.0004714757190004715, 17: 0.003486955838440987}	0.005245167373880246	0.04542865000785793	0.006040782649693541	0.04173542354235424	0.14647179003614647	0.4019526952695269	0.09042511393996543	0.018338440986955837	0.006816753103881816	0.08976701241552727	0.06068285399968568	0.08191890617633192	0.001217978940751218	0.0004714757190004715	0.003486955838440987	0.0	0.0	9.428397921932074	12.692832069643396	3.264434147711322	Europe	0.05671460003143172	0.05671460003143172	0.04698059091623449	0.14713971397139713	0.19569189061763323	0.19569189061763323	0.19569189061763323	0.10248703441772748	0.10248703441772748	0.09724186704384724
149	151	153.0	Bern	106.844785775	359.81	756.0	Switzerland	82664.40438380002	106844785.775	219245.5489281863	219	{1: 2, 2: 172, 3: 58, 4: 39, 5: 1628, 6: 3548, 8: 632, 9: 1124, 10: 6, 11: 3938, 12: 2596, 14: 1912, 15: 2, 17: 12}	{1: 0.00012764056417129363, 2: 0.010977088518731254, 3: 0.0037015763609675157, 4: 0.002488991001340226, 5: 0.10389941923543303, 6: 0.22643436083987492, 8: 0.04033441827812879, 9: 0.07173399706426703, 10: 0.0003829216925138809, 11: 0.2513242708532772, 12: 0.16567745229433914, 14: 0.12202437934775671, 15: 0.00012764056417129363, 17: 0.0007658433850277618}	0.00012764056417129363	0.010977088518731254	0.0037015763609675157	0.002488991001340226	0.10389941923543303	0.22643436083987492	0.04033441827812879	0.07173399706426703	0.0003829216925138809	0.2513242708532772	0.16567745229433914	0.12202437934775671	0.00012764056417129363	0.0	0.0007658433850277618	0.0	0.0	9.5141025641026	12.55828754578758	3.04418498168498	Europe	0.014806305443870063	0.014806305443870063	0.0026166315655115195	0.05514072372199885	0.058012636415852956	0.058012636415852956	0.058012636415852956	0.04084498053481396	0.04084498053481396	0.04071733997064267
150	152	154.0	Bhagalpur	85.0380287331	445.372	356.0	India	53869.43086859999	85038028.7331	141185.75660777092	141	{3: 809, 5: 21, 6: 3315, 8: 152, 9: 828, 11: 256, 12: 25, 13: 10, 14: 3430, 15: 1, 16: 190, 17: 368}	{3: 0.0860180754917597, 5: 0.0022328548644338117, 6: 0.3524720893141946, 8: 0.01616161616161616, 9: 0.08803827751196172, 11: 0.027219564061669324, 12: 0.002658160552897395, 13: 0.001063264221158958, 14: 0.3646996278575226, 15: 0.0001063264221158958, 16: 0.020202020202020204, 17: 0.03912812333864966}	0.0	0.0	0.0860180754917597	0.0	0.0022328548644338117	0.3524720893141946	0.01616161616161616	0.08803827751196172	0.0	0.027219564061669324	0.002658160552897395	0.3646996278575226	0.0001063264221158958	0.020202020202020204	0.03912812333864966	0.0	0.001063264221158958	25.42132132132135	27.40608108108112	1.9847597597597684	Asia	0.0860180754917597	0.0860180754917597	0.0	0.10217969165337587	0.10217969165337587	0.10217969165337587	0.10217969165337587	0.01616161616161616	0.01616161616161616	0.01616161616161616
151	153	155.0	Bhilwara	98.9236860537	409.748	356.0	India	49910.2864877	98923686.0537	298666.3111605644	299	{2: 5, 3: 827, 6: 3277, 8: 160, 9: 2002, 11: 16, 12: 85, 13: 232, 14: 4094, 15: 13, 16: 207, 17: 12}	{2: 0.0004574565416285453, 3: 0.07566331198536139, 6: 0.2998170173833486, 8: 0.01463860933211345, 9: 0.18316559926806952, 11: 0.001463860933211345, 12: 0.00777676120768527, 13: 0.0212259835315645, 14: 0.37456541628545287, 15: 0.0011893870082342176, 16: 0.018938700823421774, 17: 0.0010978956999085087}	0.0	0.0004574565416285453	0.07566331198536139	0.0	0.0	0.2998170173833486	0.01463860933211345	0.18316559926806952	0.0	0.001463860933211345	0.00777676120768527	0.37456541628545287	0.0011893870082342176	0.018938700823421774	0.0010978956999085087	0.0	0.0212259835315645	25.4715725806452	27.23635752688175	1.7647849462365564	Asia	0.07612076852698993	0.07612076852698993	0.0	0.09075937785910337	0.09075937785910337	0.09075937785910337	0.09075937785910337	0.01463860933211345	0.01463860933211345	0.01463860933211345
152	154	156.0	Mumbai (Bombay) Bhiwandi	988.647345337	22162.728	356.0	India	735517.9358830001	988647345.3369999	17709132.595591903	17709	{1: 4, 2: 5750, 3: 18262, 4: 2686, 5: 6607, 6: 24540, 8: 13177, 9: 3002, 10: 924, 11: 12733, 12: 1588, 13: 419, 14: 10914, 15: 108, 16: 1960, 17: 675}	{1: 3.870380942244241e-05, 2: 0.055636726044760956, 3: 0.1767022419181608, 4: 0.025989608027170073, 5: 0.06392901721351923, 6: 0.23744787080668414, 8: 0.12750002418988088, 9: 0.029047208971543025, 10: 0.008940579976584196, 11: 0.12320390134398979, 12: 0.015365412340709634, 13: 0.004054224037000842, 14: 0.1056033440091341, 15: 0.0010450028544059448, 16: 0.018964866616996777, 17: 0.0065312678400371…	3.870380942244241e-05	0.055636726044760956	0.1767022419181608	0.025989608027170073	0.06392901721351923	0.23744787080668414	0.12750002418988088	0.029047208971543025	0.008940579976584196	0.12320390134398979	0.015365412340709634	0.1056033440091341	0.0010450028544059448	0.018964866616996777	0.006531267840037156	0.0	0.004054224037000842	26.5473992374728	28.794315087146003	2.246915849673204	Asia	0.2323776717723442	0.2323776717723442	0.026028311836592516	0.3598776959622251	0.3948078839659794	0.3948078839659794	0.3948078839659794	0.13647930797588753	0.13647930797588753	0.13644060416646508
153	155	157.0	Bhopal	265.920331163	2151.396	356.0	India	172092.51342999996	265920331.16299996	1651965.9303970335	1652	{2: 120, 3: 4224, 4: 5, 5: 298, 6: 11418, 8: 2067, 9: 2553, 10: 3, 11: 159, 12: 135, 13: 508, 14: 6738, 15: 35, 16: 669, 17: 23}	{2: 0.004144361940942842, 3: 0.14588154032118805, 4: 0.0001726817475392851, 5: 0.010291832153341392, 6: 0.39433603868071143, 8: 0.07138663443274046, 9: 0.08817130029355898, 10: 0.00010360904852357106, 11: 0.005491279571749266, 12: 0.004662407183560697, 13: 0.017544465549991367, 14: 0.2327059229839406, 15: 0.0012087722327749958, 16: 0.023104817820756345, 17: 0.0007943360386807115}	0.0	0.004144361940942842	0.14588154032118805	0.0001726817475392851	0.010291832153341392	0.39433603868071143	0.07138663443274046	0.08817130029355898	0.00010360904852357106	0.005491279571749266	0.004662407183560697	0.2327059229839406	0.0012087722327749958	0.023104817820756345	0.0007943360386807115	0.0	0.017544465549991367	25.436314760508346	26.52883675464324	1.0925219941348985	Asia	0.1500259022621309	0.1500259022621309	0.0001726817475392851	0.22141253669487135	0.22168882749093421	0.22168882749093421	0.22168882749093421	0.07149024348126402	0.07149024348126402	0.07149024348126402
154	156	158.0	Bhubaneswar	316.43321047	1725.302	356.0	India	278108.779153	316433210.47	1562792.3578605764	1563	{3: 1466, 4: 2, 5: 12, 6: 15309, 8: 413, 9: 6420, 11: 591, 12: 53, 13: 17, 14: 7140, 15: 20, 16: 2141, 17: 228}	{3: 0.043357387909617885, 4: 5.915059742103395e-05, 5: 0.0003549035845262037, 6: 0.45276824795930437, 8: 0.012214598367443512, 9: 0.189873417721519, 11: 0.017479001537915533, 12: 0.0015674908316573998, 13: 0.0005027800780787886, 14: 0.2111676327930912, 15: 0.0005915059742103396, 16: 0.06332071453921685, 17: 0.006743168105997871}	0.0	0.0	0.043357387909617885	5.915059742103395e-05	0.0003549035845262037	0.45276824795930437	0.012214598367443512	0.189873417721519	0.0	0.017479001537915533	0.0015674908316573998	0.2111676327930912	0.0005915059742103396	0.06332071453921685	0.006743168105997871	0.0	0.0005027800780787886	26.88799634273775	28.99422675026127	2.106230407523515	Asia	0.043357387909617885	0.043357387909617885	5.915059742103395e-05	0.0555719862770614	0.055631136874482436	0.055631136874482436	0.055631136874482436	0.012214598367443512	0.012214598367443512	0.012214598367443512
155	157	159.0	Bielefeld	84.0803632262	320.845	276.0	Germany	132634.828154	84080363.2262	168509.5739351511	169	{1: 2, 2: 222, 3: 72, 4: 99, 5: 955, 6: 5622, 8: 1063, 9: 1949, 10: 101, 11: 1235, 12: 1088, 14: 1265, 17: 2}	{1: 0.00014625228519195613, 2: 0.01623400365630713, 3: 0.005265082266910421, 4: 0.007239488117001828, 5: 0.06983546617915905, 6: 0.41111517367458866, 8: 0.07773308957952468, 9: 0.14252285191956124, 10: 0.007385740402193784, 11: 0.09031078610603291, 12: 0.07956124314442413, 14: 0.09250457038391224, 17: 0.00014625228519195613}	0.00014625228519195613	0.01623400365630713	0.005265082266910421	0.007239488117001828	0.06983546617915905	0.41111517367458866	0.07773308957952468	0.14252285191956124	0.007385740402193784	0.09031078610603291	0.07956124314442413	0.09250457038391224	0.0	0.0	0.00014625228519195613	0.0	0.0	9.451250000000034	12.314739583333369	2.863489583333333	Europe	0.02164533820840951	0.02164533820840951	0.007385740402193784	0.0993784277879342	0.1140036563071298	0.1140036563071298	0.1140036563071298	0.08526508226691042	0.08526508226691042	0.08511882998171846
156	158	160.0	Bijapur	100.035268975	371.985	356.0	India	54482.7671958	100035268.97500001	267027.7766085863	267	{3: 878, 5: 3, 6: 2616, 8: 194, 9: 1056, 11: 12, 14: 1211, 15: 3, 16: 4416, 17: 66}	{3: 0.0839789574366332, 5: 0.00028694404591104734, 6: 0.2502152080344333, 8: 0.018555714968914394, 9: 0.10100430416068866, 11: 0.0011477761836441894, 14: 0.11582974653275944, 15: 0.00028694404591104734, 16: 0.4223816355810617, 17: 0.006312769010043041}	0.0	0.0	0.0839789574366332	0.0	0.00028694404591104734	0.2502152080344333	0.018555714968914394	0.10100430416068866	0.0	0.0011477761836441894	0.0	0.11582974653275944	0.00028694404591104734	0.4223816355810617	0.006312769010043041	0.0	0.0	26.869647696477	29.228184281842857	2.3585365853658544	Asia	0.0839789574366332	0.0839789574366332	0.0	0.10253467240554759	0.10253467240554759	0.10253467240554759	0.10253467240554759	0.018555714968914394	0.018555714968914394	0.018555714968914394
157	159	161.0	Bijie	72.6699449293	533.853	156.0	China	44474.0167699	72669944.9293	273886.90928313136	274	{1: 26, 2: 472, 3: 264, 4: 526, 5: 1005, 6: 1765, 7: 3, 8: 288, 9: 387, 10: 31, 11: 2504, 12: 827, 14: 3, 15: 67, 17: 27}	{1: 0.0031726662599145822, 2: 0.057596095179987795, 3: 0.032214765100671144, 4: 0.06418547895057962, 5: 0.12263575350823673, 6: 0.2153752287980476, 7: 0.0003660768761439902, 8: 0.03514338010982306, 9: 0.04722391702257474, 10: 0.0037827943868212325, 11: 0.3055521659548505, 12: 0.10091519219035998, 14: 0.0003660768761439902, 15: 0.008175716900549116, 17: 0.0032946918852959123}	0.0031726662599145822	0.057596095179987795	0.032214765100671144	0.06418547895057962	0.12263575350823673	0.2153752287980476	0.03514338010982306	0.04722391702257474	0.0037827943868212325	0.3055521659548505	0.10091519219035998	0.0003660768761439902	0.008175716900549116	0.0	0.0032946918852959123	0.0003660768761439902	0.0	13.147222222222258	16.080989583333366	2.9337673611111086	Asia	0.09298352654057351	0.09298352654057351	0.0673581452104942	0.12812690665039658	0.19609517998779744	0.19609517998779744	0.19609517998779744	0.042098840756558877	0.042098840756558877	0.038926174496644296
158	160	162.0	Bikaner	172.384810555	719.11	356.0	India	59150.8565032	172384810.555	655226.273209095	655	{3: 3418, 6: 4988, 7: 6, 8: 188, 9: 939, 12: 5, 13: 1198, 14: 325, 15: 1, 16: 8429, 17: 46}	{3: 0.17489638233638644, 6: 0.2552320523972778, 7: 0.0003070152995957632, 8: 0.009619812720667247, 9: 0.04804789438673694, 12: 0.00025584608299646935, 13: 0.06130072148595405, 14: 0.016629995394770506, 15: 5.1169216599293864e-05, 16: 0.43130532671544797, 17: 0.002353783963567518}	0.0	0.0	0.17489638233638644	0.0	0.0	0.2552320523972778	0.009619812720667247	0.04804789438673694	0.0	0.0	0.00025584608299646935	0.016629995394770506	5.1169216599293864e-05	0.43130532671544797	0.002353783963567518	0.0003070152995957632	0.06130072148595405	26.86342794759829	29.302001455604117	2.4385735080058275	Asia	0.17489638233638644	0.17489638233638644	0.0	0.1845161950570537	0.1845161950570537	0.1845161950570537	0.1845161950570537	0.009619812720667247	0.009619812720667247	0.009619812720667247
159	161	163.0	Bilaspur	94.9122383876	533.013	356.0	India	67864.0694251	94912238.38759999	460792.70700097084	461	{3: 1107, 5: 41, 6: 4662, 8: 596, 9: 893, 11: 47, 12: 12, 14: 2783, 15: 11, 16: 76, 17: 23}	{3: 0.10798946444249341, 5: 0.003999609794166423, 6: 0.4547848990342406, 8: 0.058140669203004584, 9: 0.08711345234611258, 11: 0.004584918544532241, 12: 0.001170617500731636, 14: 0.27148570871134525, 15: 0.001073066042337333, 16: 0.0074139108379670275, 17: 0.002243683543068969}	0.0	0.0	0.10798946444249341	0.0	0.003999609794166423	0.4547848990342406	0.058140669203004584	0.08711345234611258	0.0	0.004584918544532241	0.001170617500731636	0.27148570871134525	0.001073066042337333	0.0074139108379670275	0.002243683543068969	0.0	0.0	26.622528248587606	28.513629943502856	1.8911016949152497	Asia	0.10798946444249341	0.10798946444249341	0.0	0.166130133645498	0.166130133645498	0.166130133645498	0.166130133645498	0.058140669203004584	0.058140669203004584	0.058140669203004584
160	162	164.0	Bilbao	182.16304347	350.31	724.0	Spain	213062.86955099998	182163043.47	807795.801154729	808	{1: 7, 2: 1296, 3: 197, 4: 790, 5: 1289, 6: 3594, 8: 4010, 9: 1074, 10: 684, 11: 4614, 12: 6495, 14: 572, 15: 41, 16: 45, 17: 15}	{1: 0.00028313715972980624, 2: 0.052420822715689847, 3: 0.007968288638110261, 4: 0.03195405088379242, 5: 0.05213768555596004, 6: 0.14537070743841768, 8: 0.1621971443595033, 9: 0.04344132993568742, 10: 0.02766654532216964, 11: 0.18662783642761802, 12: 0.26271083606358453, 14: 0.02313635076649274, 15: 0.001658374792703151, 16: 0.0018201674554058974, 17: 0.0006067224851352991}	0.00028313715972980624	0.052420822715689847	0.007968288638110261	0.03195405088379242	0.05213768555596004	0.14537070743841768	0.1621971443595033	0.04344132993568742	0.02766654532216964	0.18662783642761802	0.26271083606358453	0.02313635076649274	0.001658374792703151	0.0018201674554058974	0.0006067224851352991	0.0	0.0	14.161875725900147	15.858826945412346	1.6969512195121972	Europe	0.06067224851352992	0.06067224851352992	0.03223718804352223	0.22286939287303323	0.28248998907899525	0.28248998907899525	0.28248998907899525	0.19014682684140274	0.19014682684140274	0.18986368968167294
161	163	165.0	Liverpool Birkenhead	480.893368231	1201.324	826.0	United Kingdom	365442.78375299997	480893368.231	1206766.883902823	1207	{1: 121, 2: 542, 3: 1232, 4: 360, 5: 3247, 6: 30983, 8: 8976, 9: 3565, 10: 297, 11: 1988, 12: 13092, 14: 15497, 15: 20, 16: 32, 17: 335}	{1: 0.00150709330277629, 2: 0.0067507815711136294, 3: 0.015344949991904045, 4: 0.00448391395867326, 5: 0.04044241284392243, 6: 0.38590307272659335, 8: 0.1117989213695866, 9: 0.04440320350741714, 10: 0.0036992290159054394, 11: 0.02476116930511789, 12: 0.1630650042970842, 14: 0.19302004060433195, 15: 0.0002491063310374033, 16: 0.0003985701296598453, 17: 0.0041725310448765054}	0.00150709330277629	0.0067507815711136294	0.015344949991904045	0.00448391395867326	0.04044241284392243	0.38590307272659335	0.1117989213695866	0.04440320350741714	0.0036992290159054394	0.02476116930511789	0.1630650042970842	0.19302004060433195	0.0002491063310374033	0.0003985701296598453	0.0041725310448765054	0.0	0.0	10.16465670579868	12.106643543223086	1.9419868374244056	Europe	0.023602824865793966	0.023602824865793966	0.00599100726144955	0.13540174623538057	0.14358488920995927	0.14358488920995927	0.14358488920995927	0.11700524368826834	0.11700524368826834	0.11549815038549205
162	164	166.0	Birmingham (West Midlands)	664.109155706	2532.642	826.0	United Kingdom	572274.351049	664109155.706	2057696.4778725423	2058	{1: 141, 2: 1200, 3: 751, 4: 690, 5: 11852, 6: 49704, 8: 9602, 9: 4882, 10: 98, 11: 3017, 12: 14875, 14: 12226, 15: 29, 16: 16, 17: 34}	{1: 0.001292190950997553, 2: 0.010997369795723856, 3: 0.00688252059715718, 4: 0.006323487632541217, 5: 0.10861735568243262, 6: 0.4555110569388821, 8: 0.08799728731545038, 9: 0.044740966118936555, 10: 0.0008981185333174482, 11: 0.02764922056141573, 12: 0.13632156309282698, 14: 0.11204486926876656, 15: 0.00026576977006332654, 16: 0.00014663159727631807, 17: 0.0003115921442121759}	0.001292190950997553	0.010997369795723856	0.00688252059715718	0.006323487632541217	0.10861735568243262	0.4555110569388821	0.08799728731545038	0.044740966118936555	0.0008981185333174482	0.02764922056141573	0.13632156309282698	0.11204486926876656	0.00026576977006332654	0.00014663159727631807	0.0003115921442121759	0.0	0.0	9.692589683163169	11.819160775072042	2.1265710919088754	Europe	0.01917208134387859	0.01917208134387859	0.00761567858353877	0.10716936865932897	0.11439097482518763	0.11439097482518763	0.11439097482518763	0.09018759679976539	0.09018759679976539	0.08889540584876783
163	165	167.0	Bishkek	315.828205956	873.856	417.0	Kyrgyzstan	158145.090668	315828205.956	985221.0840634406	985	{1: 8, 2: 511, 3: 3614, 4: 301, 5: 7023, 6: 13126, 7: 55, 8: 3725, 9: 640, 10: 43, 11: 193, 12: 533, 13: 2, 14: 13031, 15: 115, 16: 162, 17: 19}	{1: 0.00018561054267882417, 2: 0.011855873413609892, 3: 0.08384956265515882, 4: 0.006983596668290759, 5: 0.16294285515417276, 6: 0.30454049790028076, 7: 0.0012760724809169162, 8: 0.0864249089348275, 9: 0.014848843414305932, 10: 0.00099765666689868, 11: 0.0044778543421266324, 12: 0.01236630240597666, 13: 4.640263566970604e-05, 14: 0.3023363727059697, 15: 0.0026681515510080973, 16: 0.00375861348924…	0.00018561054267882417	0.011855873413609892	0.08384956265515882	0.006983596668290759	0.16294285515417276	0.30454049790028076	0.0864249089348275	0.014848843414305932	0.00099765666689868	0.0044778543421266324	0.01236630240597666	0.3023363727059697	0.0026681515510080973	0.003758613489246189	0.0004408250388622074	0.0012760724809169162	4.640263566970604e-05	10.838983333333369	14.280850000000031	3.441866666666666	Asia	0.09589104661144754	0.09589104661144754	0.0071692072109695824	0.18231595554627505	0.19029720888146448	0.19029720888146448	0.19029720888146448	0.087608176144405	0.087608176144405	0.08742256560172618
164	166	168.0	Bissau	92.676912958	511.524	624.0	Guinea-Bissau	60216.335522	92676912.958	423588.84936869144	424	{3: 1814, 6: 3346, 7: 2, 8: 127, 9: 1957, 10: 1, 11: 286, 12: 218, 13: 4, 14: 1522, 15: 4, 16: 148, 17: 10}	{3: 0.1921813751456722, 6: 0.3544867041000106, 7: 0.00021188685242080728, 8: 0.013454815128721263, 9: 0.20733128509375992, 10: 0.00010594342621040364, 11: 0.03029981989617544, 12: 0.023095666913867996, 13: 0.00042377370484161455, 14: 0.16124589469223435, 15: 0.00042377370484161455, 16: 0.015679627079139738, 17: 0.0010594342621040365}	0.0	0.0	0.1921813751456722	0.0	0.0	0.3544867041000106	0.013454815128721263	0.20733128509375992	0.00010594342621040364	0.03029981989617544	0.023095666913867996	0.16124589469223435	0.00042377370484161455	0.015679627079139738	0.0010594342621040365	0.00021188685242080728	0.00042377370484161455	27.015732087227445	29.583333333333368	2.567601246105923	Africa	0.1921813751456722	0.1921813751456722	0.0	0.20563619027439348	0.20574213370060387	0.20574213370060387	0.20574213370060387	0.013560758554931667	0.013560758554931667	0.013560758554931667
165	167	169.0	Blantyre-Limbe	298.851265823	832.631	454.0	Malawi	94944.8097039	298851265.823	815562.925757978	816	{3: 1122, 5: 11, 6: 11571, 8: 293, 9: 11048, 11: 839, 12: 1728, 13: 644, 14: 3780, 15: 30}	{3: 0.03611665486383828, 5: 0.00035408485160625763, 6: 0.37246507435781884, 8: 0.009431532865512135, 9: 0.35562994914053947, 11: 0.027007017317968198, 12: 0.055623511234146654, 13: 0.020730058584948176, 14: 0.12167643082469581, 15: 0.0009656859589261572}	0.0	0.0	0.03611665486383828	0.0	0.00035408485160625763	0.37246507435781884	0.009431532865512135	0.35562994914053947	0.0	0.027007017317968198	0.055623511234146654	0.12167643082469581	0.0009656859589261572	0.0	0.0	0.0	0.020730058584948176	19.43153775322287	22.260934622467804	2.8293968692449347	Africa	0.03611665486383828	0.03611665486383828	0.0	0.04554818772935041	0.04554818772935041	0.04554818772935041	0.04554818772935041	0.009431532865512135	0.009431532865512135	0.009431532865512135
166	168	170.0	Bloemfontein	321.290216172	510.106	710.0	South Africa	86332.7302262	321290216.172	492788.5198325545	493	{2: 1, 3: 3175, 4: 28, 5: 74, 6: 6889, 7: 129, 8: 2599, 9: 4587, 10: 12, 11: 30, 12: 207, 13: 122, 14: 18168, 15: 39, 16: 675, 17: 55}	{2: 2.718129926610492e-05, 3: 0.08630062516988313, 4: 0.0007610763794509378, 5: 0.002011416145691764, 6: 0.1872519706441968, 7: 0.0035063876053275348, 8: 0.07064419679260668, 9: 0.12468061973362327, 10: 0.00032617559119325906, 11: 0.0008154389779831476, 12: 0.005626528948083719, 13: 0.0033161185104648, 14: 0.49382984506659416, 15: 0.0010600706713780918, 16: 0.018347377004620823, 17: 0.00149497145…	0.0	2.718129926610492e-05	0.08630062516988313	0.0007610763794509378	0.002011416145691764	0.1872519706441968	0.07064419679260668	0.12468061973362327	0.00032617559119325906	0.0008154389779831476	0.005626528948083719	0.49382984506659416	0.0010600706713780918	0.018347377004620823	0.0014949714596357705	0.0035063876053275348	0.0033161185104648	16.56246124031011	19.95965116279073	3.397189922480621	Africa	0.08632780646914923	0.08632780646914923	0.0007610763794509378	0.15697200326175592	0.15805925523240014	0.15805925523240014	0.15805925523240014	0.07097037238379994	0.07097037238379994	0.07097037238379994
167	169	171.0	Boa Vista	170.594203821	341.107	76.0	Brazil	127981.621292	170594203.821	334112.1440095167	334	{3: 2686, 5: 6, 6: 5749, 8: 897, 9: 1588, 10: 2, 11: 843, 12: 540, 13: 24, 14: 4155, 15: 12, 16: 532, 17: 32}	{3: 0.15738896050626977, 5: 0.000351576233446619, 6: 0.3368686276807688, 8: 0.05256064690026954, 9: 0.0930505097855385, 10: 0.00011719207781553967, 11: 0.04939646079924997, 12: 0.03164186101019571, 13: 0.001406304933786476, 14: 0.24346654166178366, 15: 0.000703152466893238, 16: 0.031173092698933553, 17: 0.0018750732450486347}	0.0	0.0	0.15738896050626977	0.0	0.000351576233446619	0.3368686276807688	0.05256064690026954	0.0930505097855385	0.00011719207781553967	0.04939646079924997	0.03164186101019571	0.24346654166178366	0.000703152466893238	0.031173092698933553	0.0018750732450486347	0.0	0.001406304933786476	27.232777777777812	30.89726495726499	3.6644871794871783	South America	0.15738896050626977	0.15738896050626977	0.0	0.2099496074065393	0.21006679948435486	0.21006679948435486	0.21006679948435486	0.05267783897808508	0.05267783897808508	0.05267783897808508
168	170	172.0	Bobo-Dioulasso	199.219904144	750.94	854.0	Burkina Faso	69627.5839434	199219904.144	330116.78845107555	330	{3: 3662, 6: 5939, 7: 72, 8: 128, 9: 2281, 11: 95, 12: 1594, 13: 655, 14: 5274, 15: 42, 16: 571, 17: 1}	{3: 0.1802697646942995, 6: 0.29235994880378063, 7: 0.003544353647730629, 8: 0.0063010731515211185, 9: 0.11228709264546619, 11: 0.00467657772964458, 12: 0.07846805159003643, 13: 0.03224377276754947, 14: 0.25962390469626856, 15: 0.002067539627842867, 16: 0.02810869351186374, 17: 4.922713399625874e-05}	0.0	0.0	0.1802697646942995	0.0	0.0	0.29235994880378063	0.0063010731515211185	0.11228709264546619	0.0	0.00467657772964458	0.07846805159003643	0.25962390469626856	0.002067539627842867	0.02810869351186374	4.922713399625874e-05	0.003544353647730629	0.03224377276754947	26.993347639485012	29.569814020028648	2.5764663805436356	Africa	0.1802697646942995	0.1802697646942995	0.0	0.18657083784582063	0.18657083784582063	0.18657083784582063	0.18657083784582063	0.0063010731515211185	0.0063010731515211185	0.0063010731515211185
169	171	173.0	Jakarta Bogor	2894.05000812	11585.416	360.0	Indonesia	932061.371677	2894050008.12	26451440.55833888	26451	{1: 712, 2: 9973, 3: 56518, 4: 7086, 5: 9619, 6: 119287, 8: 42633, 9: 14345, 10: 2701, 11: 7888, 12: 1402, 13: 2, 14: 16699, 15: 281, 16: 376, 17: 471}	{1: 0.0024552316780060207, 2: 0.034390485287575906, 3: 0.19489435951902287, 4: 0.024435072570717226, 5: 0.033169766166769546, 6: 0.4113444117616632, 8: 0.14701389343880714, 9: 0.04946671126544434, 10: 0.009314017924570593, 11: 0.02720065656757232, 12: 0.004834599455848934, 13: 6.896718196646126e-06, 14: 0.05758414858289683, 15: 0.0009689889066287807, 16: 0.0012965830209694716, 17: 0.0016241771353…	0.0024552316780060207	0.034390485287575906	0.19489435951902287	0.024435072570717226	0.033169766166769546	0.4113444117616632	0.14701389343880714	0.04946671126544434	0.009314017924570593	0.02720065656757232	0.004834599455848934	0.05758414858289683	0.0009689889066287807	0.0012965830209694716	0.0016241771353101627	0.0	6.896718196646126e-06	26.586289447731787	28.854400887574	2.268111439842212	Asia	0.2317400764846048	0.2317400764846048	0.026890304248723247	0.3787539699234119	0.4125030604186997	0.4125030604186997	0.4125030604186997	0.15878314304138375	0.15878314304138375	0.15632791136337773
170	172	175.0	Bogra	78.983386269	599.918	50.0	Bangladesh	49262.9867572	78983386.269	459717.471912384	460	{2: 13, 3: 108, 4: 59, 5: 295, 6: 3224, 8: 71, 9: 3504, 11: 106, 12: 2, 14: 1308, 17: 14}	{2: 0.0014935661764705881, 3: 0.012408088235294117, 4: 0.006778492647058824, 5: 0.033892463235294115, 6: 0.3704044117647059, 8: 0.00815716911764706, 9: 0.4025735294117647, 11: 0.012178308823529412, 12: 0.00022977941176470588, 14: 0.15027573529411764, 17: 0.001608455882352941}	0.0	0.0014935661764705881	0.012408088235294117	0.006778492647058824	0.033892463235294115	0.3704044117647059	0.00815716911764706	0.4025735294117647	0.0	0.012178308823529412	0.00022977941176470588	0.15027573529411764	0.0	0.0	0.001608455882352941	0.0	0.0	25.035629251700723	27.182227891156497	2.146598639455771	Asia	0.013901654411764705	0.013901654411764705	0.006778492647058824	0.022058823529411763	0.02883731617647059	0.02883731617647059	0.02883731617647059	0.00815716911764706	0.00815716911764706	0.00815716911764706
171	173	176.0	Boise City	442.010334568	405.311	840.0	United States of America	213962.74580199996	442010334.56799996	395407.11287383735	395	{1: 13, 2: 3, 3: 258, 4: 29, 5: 278, 6: 23434, 8: 7932, 9: 3896, 10: 1, 11: 340, 12: 2225, 13: 81, 14: 19852, 15: 367, 16: 2215, 17: 114}	{1: 0.00021298207673908057, 2: 4.91497100167109e-05, 3: 0.004226875061437137, 4: 0.00047511386349487206, 5: 0.004554539794881877, 6: 0.3839247681772011, 8: 0.1299518332841836, 9: 0.06382909007503522, 10: 1.6383236672236966e-05, 11: 0.005570300468560569, 12: 0.03645270159572725, 13: 0.0013270421704511942, 14: 0.32524001441724826, 15: 0.006012647858710967, 16: 0.03628886922900488, 17: 0.00186768898…	0.00021298207673908057	4.91497100167109e-05	0.004226875061437137	0.00047511386349487206	0.004554539794881877	0.3839247681772011	0.1299518332841836	0.06382909007503522	1.6383236672236966e-05	0.005570300468560569	0.03645270159572725	0.32524001441724826	0.006012647858710967	0.03628886922900488	0.0018676889806350143	0.0	0.0013270421704511942	11.784382284382318	15.16764568764572	3.3832634032634026	North America	0.0044890068481929285	0.0044890068481929285	0.0006880959402339527	0.13444084013237653	0.13493233723254366	0.13493233723254366	0.13493233723254366	0.13018119859759494	0.13018119859759494	0.12996821652085586
172	174	177.0	Cape Coral Bonita Springs-Naples	1827.16651889	1085.077	840.0	United States of America	7630579.5683	1827166518.89	879480.4591067316	879	{3: 316, 4: 70, 5: 232, 6: 76807, 8: 14407, 9: 27363, 10: 44, 11: 43124, 12: 24996, 13: 161, 14: 13841, 15: 48, 16: 479, 17: 1009}	{3: 0.0015574404747236282, 4: 0.000345002636805867, 5: 0.0011434373105565878, 6: 0.378551678930689, 8: 0.07100647126374465, 9: 0.13486153072741341, 10: 0.00021685880027797356, 11: 0.21254133870880298, 12: 0.12319551299427789, 13: 0.0007935060646534942, 14: 0.06821687851471436, 15: 0.00023657323666688025, 16: 0.0023608037575715756, 17: 0.004972966579101712}	0.0	0.0	0.0015574404747236282	0.000345002636805867	0.0011434373105565878	0.378551678930689	0.07100647126374465	0.13486153072741341	0.00021685880027797356	0.21254133870880298	0.12319551299427789	0.06821687851471436	0.00023657323666688025	0.0023608037575715756	0.004972966579101712	0.0	0.0007935060646534942	23.330488229558465	25.81757556762784	2.487087338069376	North America	0.0015574404747236282	0.0015574404747236282	0.000345002636805867	0.07256391173846828	0.07312577317555212	0.07312577317555212	0.07312577317555212	0.07122333006402262	0.07122333006402262	0.07122333006402262
173	175	178.0	Bonn	82.7197197443	339.273	276.0	Germany	102051.655236	82719719.7443	199393.85815012455	199	{1: 1, 2: 268, 3: 56, 4: 177, 5: 1481, 6: 5034, 8: 888, 9: 852, 10: 31, 11: 1792, 12: 978, 14: 1529, 16: 7, 17: 9}	{1: 7.631840036632832e-05, 2: 0.02045333129817599, 3: 0.004273830420514386, 4: 0.013508356864840114, 5: 0.11302755094253225, 6: 0.38418682744409677, 8: 0.06777073952529955, 9: 0.06502327711211173, 10: 0.002365870411356178, 11: 0.13676257345646034, 12: 0.0746393955582691, 14: 0.116690834160116, 16: 0.0005342288025642982, 17: 0.0006868656032969549}	7.631840036632832e-05	0.02045333129817599	0.004273830420514386	0.013508356864840114	0.11302755094253225	0.38418682744409677	0.06777073952529955	0.06502327711211173	0.002365870411356178	0.13676257345646034	0.0746393955582691	0.116690834160116	0.0	0.0005342288025642982	0.0006868656032969549	0.0	0.0	10.362111111111144	13.227666666666703	2.8655555555555594	Europe	0.024803480119056705	0.024803480119056705	0.013584675265206441	0.09257421964435625	0.10844844692055254	0.10844844692055254	0.10844844692055254	0.07021292833702206	0.07021292833702206	0.07013660993665573
174	176	179.0	Bordeaux	301.2481927	900.874	250.0	France	150703.207203	301248192.7	668886.7403092086	669	{1: 1, 2: 979, 3: 1669, 4: 468, 5: 1017, 6: 22947, 8: 4671, 9: 2017, 10: 78, 11: 2617, 12: 3980, 13: 1, 14: 1022, 15: 31, 16: 9, 17: 969}	{1: 2.3542706469535737e-05, 2: 0.023048309633675487, 3: 0.03929277709765515, 4: 0.011017986627742725, 5: 0.023942932479517846, 6: 0.5402344853564366, 8: 0.10996798191920143, 9: 0.04748563894905358, 10: 0.0018363311046237876, 11: 0.061611262830775025, 12: 0.09369997174875223, 13: 2.3542706469535737e-05, 14: 0.024060646011865524, 15: 0.0007298239005556078, 16: 0.00021188435822582164, 17: 0.02281288…	2.3542706469535737e-05	0.023048309633675487	0.03929277709765515	0.011017986627742725	0.023942932479517846	0.5402344853564366	0.10996798191920143	0.04748563894905358	0.0018363311046237876	0.061611262830775025	0.09369997174875223	0.024060646011865524	0.0007298239005556078	0.00021188435822582164	0.02281288256898013	0.0	2.3542706469535737e-05	13.630074677528889	16.353581126951834	2.7235064494229455	Europe	0.062364629437800176	0.062364629437800176	0.01104152933421226	0.17233261135700162	0.18518692908936812	0.18518692908936812	0.18518692908936812	0.11182785573029476	0.11182785573029476	0.11180431302382522
175	177	180.0	Boston	506.766425157	4254.748	840.0	United States of America	779924.908759	506766425.157	1604550.7409619377	1605	{1: 346, 2: 1251, 3: 1293, 4: 1726, 5: 11792, 6: 24056, 8: 8871, 9: 1177, 10: 987, 11: 9445, 12: 4679, 14: 1898, 15: 112, 16: 91, 17: 485}	{1: 0.005072644372443519, 2: 0.018340688178979315, 3: 0.01895644269817766, 4: 0.025304578574674896, 5: 0.17288041167587856, 6: 0.35268073128179567, 8: 0.13005615094782214, 9: 0.01725578735943937, 10: 0.014470231201161136, 11: 0.13847146271019953, 12: 0.06859798560307291, 14: 0.02782623993901098, 15: 0.00164201205119559, 16: 0.001334134791596417, 17: 0.007110498614552332}	0.005072644372443519	0.018340688178979315	0.01895644269817766	0.025304578574674896	0.17288041167587856	0.35268073128179567	0.13005615094782214	0.01725578735943937	0.014470231201161136	0.13847146271019953	0.06859798560307291	0.02782623993901098	0.00164201205119559	0.001334134791596417	0.007110498614552332	0.0	0.0	10.087344139650906	14.198108894430623	4.1107647547797175	North America	0.04236977524960049	0.04236977524960049	0.030377222947118414	0.17242592619742264	0.21220073597325867	0.21220073597325867	0.21220073597325867	0.1495990265214268	0.1495990265214268	0.14452638214898328
176	178	181.0	Botou	81.3326290084	328.977	156.0	China	44508.3072427	81332629.0084	186923.75339519978	187	{2: 23, 3: 1401, 4: 51, 5: 97, 6: 1392, 7: 17, 8: 2247, 9: 517, 10: 1, 11: 6, 12: 11, 14: 4537, 16: 7, 17: 32}	{2: 0.0022245865170712835, 3: 0.135506335235516, 4: 0.004932778798723281, 5: 0.009381951832865847, 6: 0.13463584485927071, 7: 0.001644259599574427, 8: 0.2173324306025728, 9: 0.05000483605764581, 10: 9.672115291614276e-05, 11: 0.0005803269174968565, 12: 0.0010639326820775703, 14: 0.4388238707805397, 16: 0.0006770480704129993, 17: 0.0030950768933165683}	0.0	0.0022245865170712835	0.135506335235516	0.004932778798723281	0.009381951832865847	0.13463584485927071	0.2173324306025728	0.05000483605764581	9.672115291614276e-05	0.0005803269174968565	0.0010639326820775703	0.4388238707805397	0.0	0.0006770480704129993	0.0030950768933165683	0.001644259599574427	0.0	13.818112947658442	16.289738292011055	2.4716253443526135	Asia	0.13773092175258728	0.13773092175258728	0.004932778798723281	0.35506335235516007	0.3600928523067995	0.3600928523067995	0.3600928523067995	0.21742915175548894	0.21742915175548894	0.21742915175548894
177	179	182.0	Bouake	153.228725921	784.393	384.0	CÃ´te d'Ivoire	63630.3023331	153228725.92099997	491698.8117200136	492	{3: 2106, 6: 6443, 7: 5, 8: 158, 9: 2435, 11: 762, 12: 2749, 13: 12, 14: 791, 15: 1, 16: 5}	{3: 0.1361608586021853, 6: 0.4165642981832288, 7: 0.00032326889506691667, 8: 0.010215297084114566, 9: 0.1574319518975884, 11: 0.049266179608198096, 12: 0.17773323850779077, 13: 0.0007758453481606, 14: 0.05114113919958622, 15: 6.465377901338333e-05, 16: 0.00032326889506691667}	0.0	0.0	0.1361608586021853	0.0	0.0	0.4165642981832288	0.010215297084114566	0.1574319518975884	0.0	0.049266179608198096	0.17773323850779077	0.05114113919958622	6.465377901338333e-05	0.00032326889506691667	0.0	0.00032326889506691667	0.0007758453481606	26.028518518518553	28.544953703703737	2.516435185185184	Africa	0.1361608586021853	0.1361608586021853	0.0	0.14637615568629986	0.14637615568629986	0.14637615568629986	0.14637615568629986	0.010215297084114566	0.010215297084114566	0.010215297084114566
178	180	183.0	Bozhou	120.201928249	612.589	156.0	China	55093.0834559	120201928.24900001	318745.54197216034	319	{2: 255, 3: 1704, 4: 486, 5: 641, 6: 4744, 8: 4096, 9: 1415, 10: 1, 11: 59, 12: 122, 14: 665, 17: 279}	{2: 0.01762632197414806, 3: 0.11778530448607175, 4: 0.03359369599778807, 5: 0.044307734844819244, 6: 0.3279187115504251, 8: 0.28312711688670766, 9: 0.09780880624870394, 10: 6.912283127116886e-05, 11: 0.004078247044998963, 12: 0.008432985415082602, 14: 0.0459666827953273, 17: 0.019285269924656113}	0.0	0.01762632197414806	0.11778530448607175	0.03359369599778807	0.044307734844819244	0.3279187115504251	0.28312711688670766	0.09780880624870394	6.912283127116886e-05	0.004078247044998963	0.008432985415082602	0.0459666827953273	0.0	0.0	0.019285269924656113	0.0	0.0	15.138392857142891	17.272718253968296	2.134325396825405	Asia	0.1354116264602198	0.1354116264602198	0.03359369599778807	0.4185387433469275	0.4522015621759867	0.4522015621759867	0.4522015621759867	0.28319623971797886	0.28319623971797886	0.28319623971797886
179	181	184.0	Brahmapur	78.1614767078	395.629	356.0	India	84810.78203830002	78161476.7078	463367.1173247099	463	{3: 481, 4: 1, 5: 2, 6: 1884, 8: 48, 9: 1632, 11: 3, 12: 3, 13: 5, 14: 4216, 16: 2, 17: 1}	{3: 0.05810582266247886, 4: 0.00012080212611741966, 5: 0.00024160425223483932, 6: 0.22759120560521864, 8: 0.005798502053636144, 9: 0.1971490698236289, 11: 0.000362406378352259, 12: 0.000362406378352259, 13: 0.0006040106305870984, 14: 0.5093017637110413, 16: 0.00024160425223483932, 17: 0.00012080212611741966}	0.0	0.0	0.05810582266247886	0.00012080212611741966	0.00024160425223483932	0.22759120560521864	0.005798502053636144	0.1971490698236289	0.0	0.000362406378352259	0.000362406378352259	0.5093017637110413	0.0	0.00024160425223483932	0.00012080212611741966	0.0	0.0006040106305870984	26.862056737588684	28.90132978723408	2.039273049645395	Asia	0.05810582266247886	0.05810582266247886	0.00012080212611741966	0.063904324716115	0.06402512684223242	0.06402512684223242	0.06402512684223242	0.005798502053636144	0.005798502053636144	0.005798502053636144
180	182	185.0	Brasília	722.5650086910001	4235.298	76.0	Brazil	251619.69944	722565008.691	1942993.5280243396	1943	{2: 252, 3: 7298, 4: 116, 5: 1061, 6: 17947, 8: 11883, 9: 15071, 10: 5, 11: 4579, 12: 7530, 13: 841, 14: 8136, 15: 81, 16: 236, 17: 59}	{2: 0.003355749384113456, 3: 0.09718356748119049, 4: 0.0015447100339569877, 5: 0.014128770224382449, 6: 0.23899061189160398, 8: 0.15823956321992144, 9: 0.20069245622211865, 10: 6.658232904987016e-05, 11: 0.0609760969438711, 12: 0.10027298754910446, 13: 0.011199147746188161, 14: 0.10834276582994873, 15: 0.0010786337306078967, 16: 0.0031426859311538716, 17: 0.0007856714827884679}	0.0	0.003355749384113456	0.09718356748119049	0.0015447100339569877	0.014128770224382449	0.23899061189160398	0.15823956321992144	0.20069245622211865	6.658232904987016e-05	0.0609760969438711	0.10027298754910446	0.10834276582994873	0.0010786337306078967	0.0031426859311538716	0.0007856714827884679	0.0	0.011199147746188161					0.10053931686530394	0.10053931686530394	0.0015447100339569877	0.25877888008522537	0.26039017244823226	0.26039017244823226	0.26039017244823226	0.15830614554897132	0.15830614554897132	0.15830614554897132
181	183	186.0	Bratislava	145.590178351	398.143	703.0	Slovakia	148925.318543	145590178.351	310427.82220223546	310	{1: 36, 2: 531, 3: 238, 4: 454, 5: 2863, 6: 5368, 8: 3272, 9: 505, 10: 16, 11: 2293, 12: 1115, 13: 10, 14: 4945, 15: 13, 16: 120, 17: 68}	{1: 0.001647823499794022, 2: 0.024305396621961826, 3: 0.010893944248638257, 4: 0.02078088524740239, 5: 0.13104774110861903, 6: 0.2457087929692864, 8: 0.1497688469812789, 9: 0.023115301872110586, 10: 0.0007323659999084542, 11: 0.10495720236188034, 12: 0.05103675561862041, 13: 0.0004577287499427839, 14: 0.22634686684670663, 15: 0.0005950473749256191, 16: 0.005492744999313407, 17: 0.0031125554996109…	0.001647823499794022	0.024305396621961826	0.010893944248638257	0.02078088524740239	0.13104774110861903	0.2457087929692864	0.1497688469812789	0.023115301872110586	0.0007323659999084542	0.10495720236188034	0.05103675561862041	0.22634686684670663	0.0005950473749256191	0.005492744999313407	0.0031125554996109307	0.0	0.0004577287499427839	10.558200531208536	14.127158034528591	3.568957503320055	Europe	0.036847164370394106	0.036847164370394106	0.02242870874719641	0.186616011351673	0.20812926259898384	0.20812926259898384	0.20812926259898384	0.15214903648098138	0.15214903648098138	0.15050121298118735
182	184	187.0	Kinshasa Brazzaville	755.530814367	14020.006	180.0	Democratic Republic of the Congo	324269.0872170001	755530814.367	7385795.823484653	7386	{2: 26, 3: 6113, 4: 69, 5: 826, 6: 29690, 7: 7643, 8: 2765, 9: 11403, 11: 2777, 12: 2793, 13: 802, 14: 9072, 15: 92, 16: 250, 17: 1444}	{2: 0.0003431663696957698, 3: 0.08068369299808618, 4: 0.0009107107503464661, 5: 0.010902131591104073, 6: 0.3918695967795156, 7: 0.10087771398402956, 8: 0.03649442354649245, 9: 0.1505048505246486, 11: 0.03665280802481357, 12: 0.03686398732924173, 13: 0.010585362634461823, 14: 0.11973866561077015, 15: 0.0012142810004619547, 16: 0.0032996766316900944, 17: 0.019058932224641986}	0.0	0.0003431663696957698	0.08068369299808618	0.0009107107503464661	0.010902131591104073	0.3918695967795156	0.03649442354649245	0.1505048505246486	0.0	0.03665280802481357	0.03686398732924173	0.11973866561077015	0.0012142810004619547	0.0032996766316900944	0.019058932224641986	0.10087771398402956	0.010585362634461823	25.29195791055997	28.485108981585903	3.193151071025934	Africa	0.08102685936778195	0.08102685936778195	0.0009107107503464661	0.1175212829142744	0.11843199366462086	0.11843199366462086	0.11843199366462086	0.03649442354649245	0.03649442354649245	0.03649442354649245
183	185	188.0	Bremen	233.60958332	549.268	276.0	Germany	729018.0469929999	233609583.32	438274.52724152803	438	{1: 32, 2: 180, 3: 245, 4: 425, 5: 1530, 6: 14034, 8: 4950, 9: 2148, 10: 713, 11: 1317, 12: 4704, 14: 8352, 15: 10, 16: 116, 17: 40}	{1: 0.0008248273017836891, 2: 0.0046396535725332505, 3: 0.006315084029281369, 4: 0.01095473760181462, 5: 0.03943705536653263, 6: 0.3617383235385091, 8: 0.1275904732446644, 9: 0.055366532632230125, 10: 0.01837818331786782, 11: 0.03394679863903495, 12: 0.12124961336220229, 14: 0.21527992576554283, 15: 0.0002577585318074028, 16: 0.0029899989689658726, 17: 0.0010310341272296113}	0.0008248273017836891	0.0046396535725332505	0.006315084029281369	0.01095473760181462	0.03943705536653263	0.3617383235385091	0.1275904732446644	0.055366532632230125	0.01837818331786782	0.03394679863903495	0.12124961336220229	0.21527992576554283	0.0002577585318074028	0.0029899989689658726	0.0010310341272296113	0.0	0.0	9.507082413539395	12.308664459161182	2.8015820456217853	Europe	0.01177956490359831	0.01177956490359831	0.011779564903598308	0.1393700381482627	0.1687029590679452	0.1687029590679452	0.1687029590679452	0.1467934838643159	0.1467934838643159	0.14596865656253222
184	186	189.0	Brescia	250.989344552	466.643	380.0	Italy	161992.379643	250989344.552	330706.00016199914	331	{1: 1, 2: 434, 3: 266, 4: 95, 5: 1975, 6: 7449, 8: 6983, 9: 3583, 10: 64, 11: 2525, 12: 4390, 14: 7927, 16: 24, 17: 90}	{1: 2.792828017650673e-05, 2: 0.012120873596603922, 3: 0.00742892252695079, 4: 0.0026531866167681393, 5: 0.055158353348600794, 6: 0.20803775903479862, 8: 0.1950231804725465, 9: 0.10006702787242362, 10: 0.0017874099312964308, 11: 0.0705189074456795, 12: 0.12260514997486455, 14: 0.22138747695916886, 16: 0.0006702787242361616, 17: 0.0025135452158856057}	2.792828017650673e-05	0.012120873596603922	0.00742892252695079	0.0026531866167681393	0.055158353348600794	0.20803775903479862	0.1950231804725465	0.10006702787242362	0.0017874099312964308	0.0705189074456795	0.12260514997486455	0.22138747695916886	0.0	0.0006702787242361616	0.0025135452158856057	0.0	0.0	13.547361111111146	16.952738095238132	3.4053769841269865	Europe	0.01957772440373122	0.01957772440373122	0.002681114896944646	0.2146009048762777	0.21904150142434228	0.21904150142434228	0.21904150142434228	0.19683851868401941	0.19683851868401941	0.1968105904038429
185	187	190.0	Brest	143.75113235	322.152	112.0	Belarus	143707.561111	143751132.35	331940.2314304281	332	{2: 1, 3: 202, 4: 170, 5: 753, 6: 8567, 8: 2169, 9: 2092, 10: 1, 11: 3731, 12: 3179, 14: 2129, 16: 31, 17: 391}	{2: 4.270584215920738e-05, 3: 0.00862658011615989, 4: 0.007259993167065254, 5: 0.03215749914588316, 6: 0.3658609497779296, 8: 0.0926289716433208, 9: 0.08934062179706184, 10: 4.270584215920738e-05, 11: 0.15933549709600273, 12: 0.13576187222412026, 14: 0.0909207379569525, 16: 0.0013238811069354287, 17: 0.016697984284250084}	0.0	4.270584215920738e-05	0.00862658011615989	0.007259993167065254	0.03215749914588316	0.3658609497779296	0.0926289716433208	0.08934062179706184	4.270584215920738e-05	0.15933549709600273	0.13576187222412026	0.0909207379569525	0.0	0.0013238811069354287	0.016697984284250084	0.0	0.0	7.954258578431402	11.599479166666704	3.6452205882353024	Europe	0.008669285958319098	0.008669285958319098	0.007259993167065254	0.10129825760163991	0.10860095661086436	0.10860095661086436	0.10860095661086436	0.09267167748548001	0.09267167748548001	0.09267167748548001
186	188	191.0	Brighton-Worthing-Littlehampton	77.221954063	499.635	826.0	United Kingdom	77221.433679	77221954.063	297040.56614799285	297	{1: 1, 2: 163, 3: 108, 4: 57, 5: 538, 6: 4711, 8: 893, 9: 447, 10: 16, 11: 218, 12: 1631, 14: 3298, 15: 1, 16: 2, 17: 2}	{1: 8.274036074797286e-05, 2: 0.013486678801919576, 3: 0.008935958960781068, 4: 0.004716200562634453, 5: 0.0445143140824094, 6: 0.38978983948370016, 8: 0.07388714214793976, 9: 0.036984941254343866, 10: 0.0013238457719675658, 11: 0.018037398643058082, 12: 0.13494952837994373, 14: 0.2728777097468145, 15: 8.274036074797286e-05, 16: 0.00016548072149594572, 17: 0.00016548072149594572}	8.274036074797286e-05	0.013486678801919576	0.008935958960781068	0.004716200562634453	0.0445143140824094	0.38978983948370016	0.07388714214793976	0.036984941254343866	0.0013238457719675658	0.018037398643058082	0.13494952837994373	0.2728777097468145	8.274036074797286e-05	0.00016548072149594572	0.00016548072149594572	0.0	0.0	10.737587412587446	13.052214452214486	2.314627039627039	Europe	0.02250537812344862	0.02250537812344862	0.004798940923382426	0.09639252027138838	0.1024325666059904	0.1024325666059904	0.1024325666059904	0.0752937282806553	0.0752937282806553	0.07521098791990732
187	189	192.0	Brisbane	1127.22038684	2237.853	36.0	Australia	534180.87675	1127220386.84	1310479.553698041	1310	{1: 166, 2: 73, 3: 845, 4: 300, 5: 383, 6: 59529, 7: 1, 8: 18780, 9: 10371, 10: 399, 11: 18214, 12: 10020, 14: 5064, 15: 236, 16: 566, 17: 1863}	{1: 0.0013090450279946376, 2: 0.0005756643797807744, 3: 0.0066635123412980045, 4: 0.0023657440264963333, 5: 0.0030202665404936518, 6: 0.4694345871776674, 7: 7.885813421654443e-06, 8: 0.14809557605867046, 9: 0.08178377099597824, 10: 0.003146439555240123, 11: 0.14363220566201404, 12: 0.07901585048497753, 14: 0.0399337591672581, 15: 0.0018610519675104488, 16: 0.0044633703966564155, 17: 0.01469127040…	0.0013090450279946376	0.0005756643797807744	0.0066635123412980045	0.0023657440264963333	0.0030202665404936518	0.4694345871776674	0.14809557605867046	0.08178377099597824	0.003146439555240123	0.14363220566201404	0.07901585048497753	0.0399337591672581	0.0018610519675104488	0.0044633703966564155	0.014691270404542229	7.885813421654443e-06	0.0	20.003843124015336	22.42895003376101	2.425106909745672	Oceania	0.008548221749073416	0.008548221749073416	0.003674789054490971	0.15664379780774387	0.16215598138948034	0.16215598138948034	0.16215598138948034	0.15255106064190524	0.15255106064190524	0.1512420156139106
188	190	193.0	Bristol	262.859448478	655.559	826.0	United Kingdom	165011.57117300003	262859448.47800002	645269.9629317219	645	{1: 57, 2: 419, 3: 194, 4: 247, 5: 1745, 6: 15206, 8: 3518, 9: 2936, 10: 105, 11: 1252, 12: 9058, 14: 7353, 15: 1, 16: 5, 17: 6}	{1: 0.0013538549237565912, 2: 0.009952021281649327, 3: 0.004607857108925942, 4: 0.005866704669611895, 5: 0.041446962139565814, 6: 0.36117049071303026, 8: 0.0835589758206261, 9: 0.06973540449384827, 10: 0.0024939432806042466, 11: 0.029737304641109685, 12: 0.2151441736734597, 14: 0.17464728516460026, 15: 2.3751840767659493e-05, 16: 0.00011875920383829747, 17: 0.00014251104460595695}	0.0013538549237565912	0.009952021281649327	0.004607857108925942	0.005866704669611895	0.041446962139565814	0.36117049071303026	0.0835589758206261	0.06973540449384827	0.0024939432806042466	0.029737304641109685	0.2151441736734597	0.17464728516460026	2.3751840767659493e-05	0.00011875920383829747	0.00014251104460595695	0.0	0.0	10.384434281842852	12.549830623306269	2.165396341463415	Europe	0.015913733314331862	0.015913733314331862	0.007220559593368486	0.09947270913495797	0.10783335708517411	0.10783335708517411	0.10783335708517411	0.08740677402498694	0.08740677402498694	0.08605291910123035
189	191	194.0	Brno	155.397664339	391.634	203.0	Czech Republic	73427.2950999	155397664.339	315228.33154445887	315	{1: 8, 2: 539, 3: 379, 4: 238, 5: 2816, 6: 6878, 8: 2420, 9: 1079, 10: 3, 11: 2362, 12: 1215, 13: 2, 14: 5807, 16: 16, 17: 4}	{1: 0.00033661533282841036, 2: 0.022679458049314146, 3: 0.01594715139274594, 4: 0.010014306151645207, 5: 0.11848859715560044, 6: 0.28940503239922577, 8: 0.10182613818059412, 9: 0.045400993015231844, 10: 0.00012623074981065388, 11: 0.09938567701758814, 12: 0.05112345367331482, 13: 8.415383320710259e-05, 14: 0.24434065471682234, 16: 0.0006732306656568207, 17: 0.00016830766641420518}	0.00033661533282841036	0.022679458049314146	0.01594715139274594	0.010014306151645207	0.11848859715560044	0.28940503239922577	0.10182613818059412	0.045400993015231844	0.00012623074981065388	0.09938567701758814	0.05112345367331482	0.24434065471682234	0.0	0.0006732306656568207	0.00016830766641420518	0.0	8.415383320710259e-05	9.55576463560338	13.029062126642804	3.4732974910394248	Europe	0.03896322477488849	0.03896322477488849	0.010350921484473618	0.1407893629554826	0.1509298998569385	0.1509298998569385	0.1509298998569385	0.10228898426323318	0.10228898426323318	0.10195236893040477
190	192	195.0	Bryansk	237.487954998	401.764	643.0	Russian Federation	188860.363487	237487954.998	391148.2639425229	391	{1: 5, 2: 28, 3: 246, 4: 297, 5: 2369, 6: 12707, 8: 3152, 9: 1591, 10: 35, 11: 9487, 12: 5391, 14: 4062, 15: 2, 16: 36, 17: 273}	{1: 0.0001260048889896928, 2: 0.0007056273783422797, 3: 0.006199440538292886, 4: 0.0074846904059877525, 5: 0.05970111640331645, 6: 0.32022882487840526, 8: 0.07943348201910234, 9: 0.04009475567652025, 10: 0.0008820342229278496, 11: 0.23908167636904312, 12: 0.13585847130868678, 14: 0.10236637181522643, 15: 5.040195559587712e-05, 16: 0.0009072352007257881, 17: 0.006879866938837227}	0.0001260048889896928	0.0007056273783422797	0.006199440538292886	0.0074846904059877525	0.05970111640331645	0.32022882487840526	0.07943348201910234	0.04009475567652025	0.0008820342229278496	0.23908167636904312	0.13585847130868678	0.10236637181522643	5.040195559587712e-05	0.0009072352007257881	0.006879866938837227	0.0	0.0	6.195599856321873	10.297144396551762	4.101544540229889	Europe	0.007031072805624858	0.007031072805624858	0.007610695294977445	0.0864645548247272	0.09483127945364281	0.09483127945364281	0.09483127945364281	0.08044152113101988	0.08044152113101988	0.08031551624203019
191	193	196.0	Bucaramanga	115.421766778	1235.052	170.0	Colombia	69139.96354870002	115421766.778	820530.958887577	821	{1: 2, 2: 161, 3: 2173, 4: 25, 5: 564, 6: 2337, 8: 166, 9: 1080, 11: 4703, 12: 418, 15: 4, 16: 1, 17: 22}	{1: 0.00017158544955387783, 2: 0.013812628689087166, 3: 0.18642759094028827, 4: 0.002144818119423473, 5: 0.04838709677419355, 6: 0.20049759780370624, 8: 0.01424159231297186, 9: 0.09265614275909403, 11: 0.40348318462594374, 12: 0.035861358956760465, 15: 0.00034317089910775565, 16: 8.579272477693891e-05, 17: 0.0018874399450926561}	0.00017158544955387783	0.013812628689087166	0.18642759094028827	0.002144818119423473	0.04838709677419355	0.20049759780370624	0.01424159231297186	0.09265614275909403	0.0	0.40348318462594374	0.035861358956760465	0.0	0.00034317089910775565	8.579272477693891e-05	0.0018874399450926561	0.0	0.0	22.608270676691763	25.72105263157898	3.112781954887218	South America	0.2004118050789293	0.2004118050789293	0.0023164035689773508	0.21465339739190117	0.21679821551132464	0.21679821551132464	0.21679821551132464	0.014413177762525738	0.014413177762525738	0.01424159231297186
192	194	197.0	Bucuresti (Bucharest)	410.578483999	1865.107	642.0	Romania	276924.567967	410578483.999	2002216.3421214817	2002	{1: 32, 2: 1796, 3: 2170, 4: 1348, 5: 7893, 6: 13450, 8: 9008, 9: 2963, 10: 93, 11: 2295, 12: 2851, 14: 13467, 15: 33, 16: 49, 17: 69}	{1: 0.000556357250899734, 2: 0.03122555070674757, 3: 0.03772797607663821, 4: 0.023436549194151293, 5: 0.13722899316723752, 6: 0.23384390701879446, 8: 0.15661456612827512, 9: 0.051515204200497246, 10: 0.001616913260427352, 11: 0.039901246587965296, 12: 0.049567953822348174, 14: 0.23413947180833491, 15: 0.0005737434149903507, 16: 0.0008519220404402177, 17: 0.0011996453222525515}	0.000556357250899734	0.03122555070674757	0.03772797607663821	0.023436549194151293	0.13722899316723752	0.23384390701879446	0.15661456612827512	0.051515204200497246	0.001616913260427352	0.039901246587965296	0.049567953822348174	0.23413947180833491	0.0005737434149903507	0.0008519220404402177	0.0011996453222525515	0.0	0.0	11.579615768463109	15.550723552894246	3.971107784431137	Europe	0.06950988403428551	0.06950988403428551	0.02399290644505103	0.22612445016256064	0.2511779126171393	0.2511779126171393	0.2511779126171393	0.1587878366396022	0.1587878366396022	0.15823147938870247
193	195	198.0	Budapest	514.162949174	1712.054	348.0	Hungary	162330.648716	514162949.174	1681206.4011269212	1681	{1: 29, 2: 1599, 3: 661, 4: 444, 5: 6578, 6: 30518, 8: 8552, 9: 2340, 10: 30, 11: 2674, 12: 5911, 14: 14589, 15: 79, 16: 126, 17: 1934}	{1: 0.0003812578880942364, 2: 0.021021771140092554, 3: 0.008690050483803113, 4: 0.005837189734960033, 5: 0.08647980647875474, 6: 0.4012147665124106, 8: 0.11243163651661758, 9: 0.030763567522086664, 10: 0.0003944047118216239, 11: 0.03515460664703408, 12: 0.0777108750525873, 14: 0.1917990113588557, 15: 0.0010385990744636096, 16: 0.0016564997896508203, 17: 0.025425957088767354}	0.0003812578880942364	0.021021771140092554	0.008690050483803113	0.005837189734960033	0.08647980647875474	0.4012147665124106	0.11243163651661758	0.030763567522086664	0.0003944047118216239	0.03515460664703408	0.0777108750525873	0.1917990113588557	0.0010385990744636096	0.0016564997896508203	0.025425957088767354	0.0	0.0	10.81088939566708	14.393177499049823	3.5822881033827443	Europe	0.030093079511989904	0.030093079511989904	0.00621844762305427	0.1425247160286075	0.14875631047538912	0.14875631047538912	0.14875631047538912	0.11320729911653345	0.11320729911653345	0.11282604122843921
194	196	199.0	Buffalo	642.130840269	908.097	840.0	United States of America	297940.939746	642130840.269	715408.3228168127	715	{1: 18, 2: 81, 3: 487, 4: 223, 5: 3174, 6: 40373, 8: 8386, 9: 7486, 10: 54, 11: 10032, 12: 11952, 14: 3776, 15: 131, 16: 106, 17: 1374}	{1: 0.00020535520746580265, 2: 0.000924098433596112, 3: 0.0055559992242136605, 4: 0.002544122848048555, 5: 0.0362109682498032, 6: 0.46060032172315835, 8: 0.09567270943379005, 9: 0.08540494906049993, 10: 0.000616065622397408, 11: 0.11445130229427401, 12: 0.13635585775729298, 14: 0.0430789590772706, 15: 0.0014945295654455637, 16: 0.001209313999520838, 17: 0.015675447503222938}	0.00020535520746580265	0.000924098433596112	0.0055559992242136605	0.002544122848048555	0.0362109682498032	0.46060032172315835	0.09567270943379005	0.08540494906049993	0.000616065622397408	0.11445130229427401	0.13635585775729298	0.0430789590772706	0.0014945295654455637	0.001209313999520838	0.015675447503222938	0.0	0.0	9.215071965979751	13.629113509977136	4.414041543997383	North America	0.006685452865275575	0.006685452865275575	0.002749478055514358	0.10235816229906564	0.10551835076951159	0.10551835076951159	0.10551835076951159	0.09649413026365326	0.09649413026365326	0.09628877505618746
195	197	200.0	Bujumbura Uvira	288.351877734	1264.276	108.0	Burundi	192396.743105	288351877.734	909675.5192406178	910	{3: 1990, 6: 4656, 8: 158, 9: 8403, 11: 840, 12: 4188, 13: 2007, 14: 6329, 15: 203, 16: 10, 17: 104}	{3: 0.06888673497646082, 6: 0.16117418997507615, 8: 0.005469399058432567, 9: 0.2908820271392966, 11: 0.029077817779008586, 12: 0.14497369149819994, 13: 0.06947521462198837, 14: 0.21908751038493493, 15: 0.007027139296593742, 16: 0.0003461644973691498, 17: 0.003600110772639158}	0.0	0.0	0.06888673497646082	0.0	0.0	0.16117418997507615	0.005469399058432567	0.2908820271392966	0.0	0.029077817779008586	0.14497369149819994	0.21908751038493493	0.007027139296593742	0.0003461644973691498	0.003600110772639158	0.0	0.06947521462198837	24.268132942326524	26.889418377321636	2.621285434995112	Africa	0.06888673497646082	0.06888673497646082	0.0	0.07435613403489338	0.07435613403489338	0.07435613403489338	0.07435613403489338	0.005469399058432567	0.005469399058432567	0.005469399058432567
196	198	201.0	Bukavu	72.357231527	874.234	180.0	Democratic Republic of the Congo	75878.3734091	72357231.527	666838.4832317829	667	{2: 1, 3: 565, 4: 17, 5: 8, 6: 877, 8: 63, 9: 1848, 10: 1, 11: 393, 12: 1812, 13: 466, 14: 249, 15: 934, 17: 34}	{2: 0.0001375894331315355, 3: 0.07773802971931755, 4: 0.0023390203632361033, 5: 0.001100715465052284, 6: 0.12066593285635663, 8: 0.008668134287286737, 9: 0.2542652724270776, 10: 0.0001375894331315355, 11: 0.05407264722069345, 12: 0.24931205283434232, 13: 0.06411667583929555, 14: 0.03425976884975234, 15: 0.12850853054485414, 17: 0.004678040726472207}	0.0	0.0001375894331315355	0.07773802971931755	0.0023390203632361033	0.001100715465052284	0.12066593285635663	0.008668134287286737	0.2542652724270776	0.0001375894331315355	0.05407264722069345	0.24931205283434232	0.03425976884975234	0.12850853054485414	0.0	0.004678040726472207	0.0	0.06411667583929555	19.56478174603178	22.201091269841303	2.6363095238095227	Africa	0.07787561915244909	0.07787561915244909	0.0023390203632361033	0.08654375343973583	0.08902036323610348	0.08902036323610348	0.08902036323610348	0.008805723720418273	0.008805723720418273	0.008805723720418273
197	199	202.0	Bulawayo	286.890761961	648.044	716.0	Zimbabwe	101480.856347	286890761.961	518090.47590380907	518	{2: 2, 3: 737, 4: 13, 5: 10, 6: 5263, 7: 55, 8: 3306, 9: 9751, 10: 10, 11: 124, 12: 1548, 13: 489, 14: 8807, 15: 345, 16: 97, 17: 1}	{2: 6.544930950978467e-05, 3: 0.02411807055435565, 4: 0.0004254205118136004, 5: 0.00032724654754892336, 6: 0.17222985797499837, 7: 0.0017998560115190785, 8: 0.10818770861967406, 9: 0.3190981085149552, 10: 0.00032724654754892336, 11: 0.00405785718960665, 12: 0.05065776556057334, 13: 0.01600235617514235, 14: 0.2882060344263368, 15: 0.011290005890437856, 16: 0.0031742915112245567, 17: 3.272465475489…	0.0	6.544930950978467e-05	0.02411807055435565	0.0004254205118136004	0.00032724654754892336	0.17222985797499837	0.10818770861967406	0.3190981085149552	0.00032724654754892336	0.00405785718960665	0.05065776556057334	0.2882060344263368	0.011290005890437856	0.0031742915112245567	3.272465475489233e-05	0.0017998560115190785	0.01600235617514235	19.187172284644227	22.391502808988797	3.20433052434457	Africa	0.024183519863865435	0.024183519863865435	0.0004254205118136004	0.1323712284835395	0.13312389554290202	0.13312389554290202	0.13312389554290202	0.10851495516722298	0.10851495516722298	0.10851495516722298
198	200	203.0	Bunia	82.720352144	516.767	180.0	Democratic Republic of the Congo	38509.20817730001	82720352.144	138046.47807121277	138	{3: 302, 6: 1449, 9: 2185, 12: 90, 13: 157, 14: 4053, 15: 31}	{3: 0.03653078504898996, 6: 0.17527519051651144, 9: 0.2643038587153744, 12: 0.01088665779605661, 13: 0.018991169710898755, 14: 0.49026248941574935, 15: 0.0037498487964194994}	0.0	0.0	0.03653078504898996	0.0	0.0	0.17527519051651144	0.0	0.2643038587153744	0.0	0.0	0.01088665779605661	0.49026248941574935	0.0037498487964194994	0.0	0.0	0.0	0.018991169710898755	21.134050179211503	23.927777777777813	2.79372759856631	Africa	0.03653078504898996	0.03653078504898996	0.0	0.03653078504898996	0.03653078504898996	0.03653078504898996	0.03653078504898996	0.0	0.0	0.0
199	201	204.0	Buraydah	276.428075065	572.378	682.0	Saudi Arabia	95333.3163162	276428075.065	67351.548919186	67	{3: 2162, 4: 6, 5: 1, 6: 3301, 8: 9246, 9: 2264, 12: 19, 13: 40, 14: 218, 15: 115, 16: 13466, 17: 3}	{3: 0.07010148827859018, 4: 0.00019454622093965826, 5: 3.242437015660971e-05, 6: 0.10703284588696864, 8: 0.29979572646801333, 9: 0.07340877403456438, 12: 0.0006160630329755844, 13: 0.0012969748062643884, 14: 0.0070685126941409165, 15: 0.0037288025680101166, 16: 0.4366265685289063, 17: 9.727311046982913e-05}	0.0	0.0	0.07010148827859018	0.00019454622093965826	3.242437015660971e-05	0.10703284588696864	0.29979572646801333	0.07340877403456438	0.0	0.0	0.0006160630329755844	0.0070685126941409165	0.0037288025680101166	0.4366265685289063	9.727311046982913e-05	0.0	0.0012969748062643884	25.25436397400189	29.118105849582214	3.863741875580324	Asia	0.07010148827859018	0.07010148827859018	0.00019454622093965826	0.36989721474660353	0.37009176096754315	0.37009176096754315	0.37009176096754315	0.29979572646801333	0.29979572646801333	0.29979572646801333
200	202	205.0	Bur Sa'id	51.6804104818	681.957	818.0	Egypt	127407.462369	51680410.4818	618170.728823483	618	{1: 25, 2: 117, 3: 606, 6: 90, 8: 2652, 9: 28, 10: 150, 13: 1, 14: 172, 15: 75, 16: 1692, 17: 309}	{1: 0.004225114078080108, 2: 0.019773533885414907, 3: 0.10241676525266181, 6: 0.01521041068108839, 8: 0.44820010140273786, 9: 0.004732127767449721, 10: 0.02535068446848065, 13: 0.0001690045631232043, 14: 0.029068784857191145, 15: 0.012675342234240324, 16: 0.28595572080446174, 17: 0.052222410005070136}	0.004225114078080108	0.019773533885414907	0.10241676525266181	0.0	0.0	0.01521041068108839	0.44820010140273786	0.004732127767449721	0.02535068446848065	0.0	0.0	0.029068784857191145	0.012675342234240324	0.28595572080446174	0.052222410005070136	0.0	0.0001690045631232043	20.742676767676805	23.18876262626266	2.446085858585853	Africa	0.12641541321615682	0.12641541321615682	0.004225114078080108	0.5746155146188947	0.5999661990873754	0.5999661990873754	0.5999661990873754	0.47777589994929864	0.47777589994929864	0.4735507858712185
201	203	206.0	Bydgoszcz	106.768737617	358.078	616.0	Poland	82311.9545545	106768737.61699998	271212.91258622706	271	{2: 148, 3: 123, 4: 157, 5: 2301, 6: 4927, 8: 2342, 9: 261, 10: 27, 11: 5048, 12: 1030, 14: 1140, 15: 1, 16: 16, 17: 249}	{2: 0.008328643781654474, 3: 0.006921778277996624, 4: 0.0088351153629713, 5: 0.12948790095666854, 6: 0.27726505346088914, 8: 0.13179516038266742, 9: 0.014687675858187957, 10: 0.0015194147439504784, 11: 0.2840742824985931, 12: 0.057962858750703436, 14: 0.06415306696679797, 15: 5.627462014631401e-05, 16: 0.0009003939223410242, 17: 0.014012380416432189}	0.0	0.008328643781654474	0.006921778277996624	0.0088351153629713	0.12948790095666854	0.27726505346088914	0.13179516038266742	0.014687675858187957	0.0015194147439504784	0.2840742824985931	0.057962858750703436	0.06415306696679797	5.627462014631401e-05	0.0009003939223410242	0.014012380416432189	0.0	0.0	8.520000000000032	11.929404761904792	3.409404761904762	Europe	0.015250422059651098	0.015250422059651098	0.0088351153629713	0.14704558244231852	0.1574001125492403	0.1574001125492403	0.1574001125492403	0.1333145751266179	0.1333145751266179	0.1333145751266179
202	204	207.0	Cagliari	127.437716437	473.264	380.0	Italy	138155.611507	127437716.437	274049.7238613638	274	{2: 321, 3: 943, 4: 21, 5: 85, 6: 1854, 8: 4300, 9: 3017, 10: 1, 11: 5, 12: 109, 14: 4734, 15: 24, 16: 269, 17: 528}	{2: 0.019801369440503362, 3: 0.05817037813830116, 4: 0.0012954166923693788, 5: 0.005243353278637962, 6: 0.11436678798346801, 8: 0.26525198938992045, 9: 0.18610819813706742, 10: 6.168650916044661e-05, 11: 0.00030843254580223303, 12: 0.006723829498488681, 14: 0.29202393436555424, 15: 0.0014804762198507187, 16: 0.01659367096416014, 17: 0.03257047683671581}	0.0	0.019801369440503362	0.05817037813830116	0.0012954166923693788	0.005243353278637962	0.11436678798346801	0.26525198938992045	0.18610819813706742	6.168650916044661e-05	0.00030843254580223303	0.006723829498488681	0.29202393436555424	0.0014804762198507187	0.01659367096416014	0.03257047683671581	0.0	0.0	17.486331569664937	20.26591710758381	2.779585537918873	Europe	0.07797174757880451	0.07797174757880451	0.0012954166923693788	0.343223736968725	0.34458084017025475	0.34458084017025475	0.34458084017025475	0.2653136758990809	0.2653136758990809	0.2653136758990809
203	205	208.0	Calgary	772.25751044	1364.9	124.0	Canada	711310.6559650002	772257510.44	1231481.2970493152	1231	{1: 394, 2: 269, 3: 24, 4: 1048, 5: 10827, 6: 37533, 8: 23784, 9: 208, 10: 17, 11: 2238, 12: 4986, 14: 35081, 15: 969, 16: 4922, 17: 503}	{1: 0.003208390674494923, 2: 0.0021905002320790207, 3: 0.00019543496494385317, 4: 0.008533993469214922, 5: 0.08816559856029575, 6: 0.3056358558015684, 8: 0.1936760502593585, 9: 0.0016937696961800608, 10: 0.00013843310016856266, 11: 0.01822431048101431, 12: 0.0406016139670855, 14: 0.28566891688313806, 15: 0.007890686709608071, 16: 0.04008045406056855, 17: 0.0040959911402815895}	0.003208390674494923	0.0021905002320790207	0.00019543496494385317	0.008533993469214922	0.08816559856029575	0.3056358558015684	0.1936760502593585	0.0016937696961800608	0.00013843310016856266	0.01822431048101431	0.0406016139670855	0.28566891688313806	0.007890686709608071	0.04008045406056855	0.0040959911402815895	0.0	0.0	4.252042253521161	7.79397887323947	3.5419366197183093	North America	0.005594325871517797	0.005594325871517797	0.011742384143709844	0.19927037613087628	0.20794280270025978	0.20794280270025978	0.20794280270025978	0.19702287403402197	0.19702287403402197	0.19381448335952706
204	206	209.0	Camaguey	93.6487489155	315.555	192.0	Cuba	63933.9265743	93648748.91549999	172301.98268473148	172	{3: 668, 4: 1, 5: 3, 6: 3684, 8: 91, 9: 2659, 11: 15, 12: 1130, 14: 1813, 16: 3}	{3: 0.0663554186947452, 4: 9.933445912387007e-05, 5: 0.0002980033773716102, 6: 0.36594814741233733, 8: 0.009039435780272177, 9: 0.2641303268103705, 11: 0.001490016886858051, 12: 0.11224793880997318, 14: 0.18009337439157644, 16: 0.0002980033773716102}	0.0	0.0	0.0663554186947452	9.933445912387007e-05	0.0002980033773716102	0.36594814741233733	0.009039435780272177	0.2641303268103705	0.0	0.001490016886858051	0.11224793880997318	0.18009337439157644	0.0	0.0002980033773716102	0.0	0.0	0.0	25.169943019943055	27.590811965812	2.4208689458689427	North America	0.0663554186947452	0.0663554186947452	9.933445912387007e-05	0.07539485447501738	0.07549418893414125	0.07549418893414125	0.07549418893414125	0.009039435780272177	0.009039435780272177	0.009039435780272177
205	207	210.0	Campina Grande	141.707054783	389.698	76.0	Brazil	64897.3119574	141707054.783	380086.79644780426	380	{3: 2491, 5: 3, 6: 2210, 8: 1690, 9: 3032, 11: 24, 12: 1795, 13: 143, 14: 2746, 15: 4, 16: 133, 17: 3}	{3: 0.17451310074260895, 5: 0.0002101723413198823, 6: 0.15482695810564662, 8: 0.11839708561020036, 9: 0.2124141796272944, 11: 0.0016813787305590584, 12: 0.12575311755639623, 13: 0.010018214936247723, 14: 0.19237774975479893, 15: 0.00028022978842650974, 16: 0.00931764046518145, 17: 0.0002101723413198823}	0.0	0.0	0.17451310074260895	0.0	0.0002101723413198823	0.15482695810564662	0.11839708561020036	0.2124141796272944	0.0	0.0016813787305590584	0.12575311755639623	0.19237774975479893	0.00028022978842650974	0.00931764046518145	0.0002101723413198823	0.0	0.010018214936247723	23.68313373253496	25.74975049900203	2.0666167664670674	South America	0.17451310074260895	0.17451310074260895	0.0	0.2929101863528093	0.2929101863528093	0.2929101863528093	0.2929101863528093	0.11839708561020036	0.11839708561020036	0.11839708561020036
206	208	211.0	Campinas	391.958042185	3091.355	76.0	Brazil	199093.51273	391958042.185	1172949.7633113628	1173	{2: 537, 3: 8854, 4: 23, 5: 1256, 6: 9008, 8: 5757, 9: 5514, 11: 2949, 12: 5365, 13: 1, 14: 3101, 15: 69, 16: 94, 17: 17}	{2: 0.012621929721471383, 3: 0.2081090609942414, 4: 0.0005406040662827594, 5: 0.02952168292396286, 6: 0.21172875778587377, 8: 0.1353155482430368, 9: 0.12960394876013634, 11: 0.06931484310729816, 12: 0.12610177459160887, 13: 2.350452462098954e-05, 14: 0.07288753084968856, 15: 0.0016218121988482784, 16: 0.002209425314373017, 17: 0.0003995769185568222}	0.0	0.012621929721471383	0.2081090609942414	0.0005406040662827594	0.02952168292396286	0.21172875778587377	0.1353155482430368	0.12960394876013634	0.0	0.06931484310729816	0.12610177459160887	0.07288753084968856	0.0016218121988482784	0.002209425314373017	0.0003995769185568222	0.0	2.350452462098954e-05	21.17928333333337	24.262850000000036	3.0835666666666697	South America	0.22073099071571278	0.22073099071571278	0.0005406040662827594	0.3560465389587496	0.35658714302503236	0.35658714302503236	0.35658714302503236	0.1353155482430368	0.1353155482430368	0.1353155482430368
207	209	212.0	Campo Grande	401.704086919	852.087	76.0	Brazil	109812.68959	401704086.9190001	842819.3213223995	843	{2: 31, 3: 9742, 4: 7, 5: 607, 6: 9377, 7: 1, 8: 2952, 9: 5126, 11: 2797, 12: 3551, 13: 5, 14: 8638, 15: 10, 16: 36, 17: 13}	{2: 0.0007227286503625301, 3: 0.22712330683328283, 4: 0.00016319679201734548, 5: 0.01415149325064696, 6: 0.2186137598209498, 7: 2.3313827431049355e-05, 8: 0.0688224185764577, 9: 0.119506679411559, 11: 0.06520877532464504, 12: 0.08278740120765626, 13: 0.00011656913715524678, 14: 0.20138484134940432, 15: 0.00023313827431049357, 16: 0.0008392977875177768, 17: 0.0003030797566036416}	0.0	0.0007227286503625301	0.22712330683328283	0.00016319679201734548	0.01415149325064696	0.2186137598209498	0.0688224185764577	0.119506679411559	0.0	0.06520877532464504	0.08278740120765626	0.20138484134940432	0.00023313827431049357	0.0008392977875177768	0.0003030797566036416	2.3313827431049355e-05	0.00011656913715524678	23.20851777330654	26.557394366197215	3.348876592890676	South America	0.22784603548364535	0.22784603548364535	0.00016319679201734548	0.29666845406010306	0.2968316508521204	0.2968316508521204	0.2968316508521204	0.0688224185764577	0.0688224185764577	0.0688224185764577
208	210	213.0	Campos dos Goytacazes	135.446950956	452.129	76.0	Brazil	112762.669322	135446950.956	329944.09956784855	330	{3: 1586, 5: 3, 6: 3333, 8: 597, 9: 1114, 11: 398, 12: 991, 13: 39, 14: 6428, 16: 5, 17: 87}	{3: 0.10877168918455524, 5: 0.00020574720526712846, 6: 0.2285851450517797, 8: 0.04094369384815856, 9: 0.07640079555586037, 11: 0.027295795898772374, 12: 0.0679651601399081, 13: 0.00267471366847267, 14: 0.44084767848570056, 16: 0.0003429120087785474, 17: 0.005966668952746725}	0.0	0.0	0.10877168918455524	0.0	0.00020574720526712846	0.2285851450517797	0.04094369384815856	0.07640079555586037	0.0	0.027295795898772374	0.0679651601399081	0.44084767848570056	0.0	0.0003429120087785474	0.005966668952746725	0.0	0.00267471366847267	24.404852941176504	26.82205882352944	2.4172058823529383	South America	0.10877168918455524	0.10877168918455524	0.0	0.1497153830327138	0.1497153830327138	0.1497153830327138	0.1497153830327138	0.04094369384815856	0.04094369384815856	0.04094369384815856
209	211	214.0	Canberra	579.301990242	430.876	36.0	Australia	363006.21164700005	579301990.242	382715.8813632309	383	{1: 8, 2: 24, 3: 129, 4: 8, 5: 1452, 6: 19331, 8: 6961, 9: 5063, 10: 2, 11: 2127, 12: 11986, 13: 292, 14: 23087, 15: 141, 16: 310, 17: 52}	{1: 0.00011271892127992335, 2: 0.0003381567638397701, 3: 0.001817592605638764, 4: 0.00011271892127992335, 5: 0.02045848421230609, 6: 0.2723711834077748, 8: 0.0980795513786933, 9: 0.07133698730503149, 10: 2.8179730319980837e-05, 11: 0.02996914319529962, 12: 0.16888112380764517, 13: 0.004114240626717202, 14: 0.3252927169486988, 15: 0.001986670987558649, 16: 0.0043678581995970295, 17: 0.000732672988…	0.00011271892127992335	0.0003381567638397701	0.001817592605638764	0.00011271892127992335	0.02045848421230609	0.2723711834077748	0.0980795513786933	0.07133698730503149	2.8179730319980837e-05	0.02996914319529962	0.16888112380764517	0.3252927169486988	0.001986670987558649	0.0043678581995970295	0.0007326729883195018	0.0	0.004114240626717202	12.767739671079056	15.756257521059	2.988517849979944	Oceania	0.0022684682907584573	0.0022684682907584573	0.0002254378425598467	0.10034801966945175	0.10048891832105165	0.10048891832105165	0.10048891832105165	0.0982204500302932	0.0982204500302932	0.09810773110901327
210	212	215.0	Cancún	155.365617873	878.422	484.0	Mexico	183531.87504900002	155365617.873	723418.191103902	723	{3: 4853, 4: 4, 5: 2, 6: 5393, 8: 1042, 9: 312, 11: 4223, 12: 178, 13: 2, 14: 492, 16: 31, 17: 19}	{3: 0.2932149114857108, 4: 0.00024167724004591867, 5: 0.00012083862002295934, 6: 0.32584133889190986, 8: 0.06295692103196182, 9: 0.018850824723581655, 11: 0.25515074617847866, 12: 0.010754637182043381, 13: 0.00012083862002295934, 14: 0.029726300525647998, 16: 0.0018729986103558696, 17: 0.0011479668902181137}	0.0	0.0	0.2932149114857108	0.00024167724004591867	0.00012083862002295934	0.32584133889190986	0.06295692103196182	0.018850824723581655	0.0	0.25515074617847866	0.010754637182043381	0.029726300525647998	0.0	0.0018729986103558696	0.0011479668902181137	0.0	0.00012083862002295934					0.2932149114857108	0.2932149114857108	0.00024167724004591867	0.35617183251767265	0.35641350975771857	0.35641350975771857	0.35641350975771857	0.06295692103196182	0.06295692103196182	0.06295692103196182
211	213	216.0	Can Tho	83.9668746033	1241.608	704.0	Viet Nam	103877.727161	83966874.6033	409794.14105534554	410	{3: 117, 4: 26, 5: 4, 6: 2767, 8: 2452, 9: 1304, 10: 168, 11: 538, 12: 102, 14: 524, 16: 2, 17: 515}	{3: 0.013734006338772156, 4: 0.0030520014086160346, 5: 0.0004695386782486207, 6: 0.3248033806784834, 8: 0.2878272097664045, 9: 0.15306960910905035, 10: 0.01972062448644207, 11: 0.0631529522244395, 12: 0.011973236295339829, 14: 0.06150956685056932, 16: 0.00023476933912431035, 17: 0.06045310482450992}	0.0	0.0	0.013734006338772156	0.0030520014086160346	0.0004695386782486207	0.3248033806784834	0.2878272097664045	0.15306960910905035	0.01972062448644207	0.0631529522244395	0.011973236295339829	0.06150956685056932	0.0	0.00023476933912431035	0.06045310482450992	0.0	0.0	27.04686468646868	29.130445544554497	2.083580858085817	Asia	0.013734006338772156	0.013734006338772156	0.0030520014086160346	0.30156121610517667	0.3243338420002348	0.3243338420002348	0.3243338420002348	0.3075478342528466	0.3075478342528466	0.3075478342528466
212	214	217.0	Caracas	370.434460459	2923.13	862.0	Venezuela (Bolivarian Republic of)	103255.718888	370434460.459	2234450.610529542	2234	{1: 61, 2: 1236, 3: 6145, 4: 203, 5: 1519, 6: 11027, 8: 1489, 9: 1266, 10: 3, 11: 12132, 12: 2535, 14: 3, 15: 32, 16: 3}	{1: 0.0016200138099537898, 2: 0.032825197854145644, 3: 0.16319647315026292, 4: 0.005391193498698678, 5: 0.040340999628193555, 6: 0.29285069315344986, 8: 0.03954427152493759, 9: 0.033621925957401606, 10: 7.967281032559622e-05, 11: 0.3221968449567111, 12: 0.0673235247251288, 14: 7.967281032559622e-05, 15: 0.000849843310139693, 16: 7.967281032559622e-05}	0.0016200138099537898	0.032825197854145644	0.16319647315026292	0.005391193498698678	0.040340999628193555	0.29285069315344986	0.03954427152493759	0.033621925957401606	7.967281032559622e-05	0.3221968449567111	0.0673235247251288	7.967281032559622e-05	0.000849843310139693	7.967281032559622e-05	0.0	0.0	0.0	21.29309360730597	23.289098173516013	1.9960045662100432	South America	0.19764168481436234	0.19764168481436234	0.0070112073086524675	0.23718595633929992	0.2426568226483242	0.2426568226483242	0.2426568226483242	0.041243958145216975	0.041243958145216975	0.039623944335263186
213	215	218.0	Caruaru	120.374572975	322.03	76.0	Brazil	51593.296867	120374572.97500001	316295.77003764175	316	{2: 3, 3: 1843, 5: 4, 6: 2537, 8: 464, 9: 3084, 11: 37, 12: 580, 13: 1235, 14: 2191, 15: 4, 16: 166, 17: 19}	{2: 0.0002465685871619956, 3: 0.15147530204651927, 5: 0.0003287581162159941, 6: 0.20851483520999425, 8: 0.03813594148105531, 9: 0.2534725076025314, 11: 0.003041012574997945, 12: 0.04766992685131914, 13: 0.10150406838168817, 14: 0.18007725815731077, 15: 0.0003287581162159941, 16: 0.013643461822963755, 17: 0.001561601052025972}	0.0	0.0002465685871619956	0.15147530204651927	0.0	0.0003287581162159941	0.20851483520999425	0.03813594148105531	0.2534725076025314	0.0	0.003041012574997945	0.04766992685131914	0.18007725815731077	0.0003287581162159941	0.013643461822963755	0.001561601052025972	0.0	0.10150406838168817	23.17279761904765	25.247678571428604	2.074880952380955	South America	0.15172187063368126	0.15172187063368126	0.0	0.18985781211473657	0.18985781211473657	0.18985781211473657	0.18985781211473657	0.03813594148105531	0.03813594148105531	0.03813594148105531
214	216	219.0	Napoli (Naples) Caserta Nola	1236.75989845	2937.911	380.0	Italy	387912.852151	1236759898.45	3499642.5782962805	3500	{1: 14, 2: 1520, 3: 15101, 4: 149, 5: 2714, 6: 72011, 7: 1, 8: 17626, 9: 16403, 10: 307, 11: 9842, 12: 6024, 13: 17, 14: 21153, 15: 38, 16: 102, 17: 12}	{1: 8.587165867242416e-05, 2: 0.009323208655863195, 3: 0.0926248512580198, 4: 0.0009139197958707999, 5: 0.01664683440263994, 6: 0.441693143761424, 7: 6.133689905173154e-06, 8: 0.10811241826858202, 9: 0.10061091551455524, 10: 0.0018830428008881582, 11: 0.06036777604671418, 12: 0.03694934798876308, 13: 0.00010427272838794362, 14: 0.12974594256412772, 15: 0.00023308021639657987, 16: 0.00062563637032…	8.587165867242416e-05	0.009323208655863195	0.0926248512580198	0.0009139197958707999	0.01664683440263994	0.441693143761424	0.10811241826858202	0.10061091551455524	0.0018830428008881582	0.06036777604671418	0.03694934798876308	0.12974594256412772	0.00023308021639657987	0.0006256363703276617	7.360427886207785e-05	6.133689905173154e-06	0.00010427272838794362	16.17258346442933	19.204299947561648	3.0317164831323176	Europe	0.10203393157255541	0.10203393157255541	0.0009997914545432241	0.21014634984113745	0.2129433124378964	0.2129433124378964	0.2129433124378964	0.1100813327281426	0.1100813327281426	0.10999546106947018
215	217	220.0	Catania	373.186892534	582.655	380.0	Italy	145718.060436	373186892.5339999	682857.9380932199	683	{2: 1323, 3: 2860, 4: 37, 5: 915, 6: 23163, 7: 1, 8: 5332, 9: 4587, 10: 16, 11: 1053, 12: 1878, 13: 12, 14: 5304, 15: 138, 16: 186, 17: 14}	{2: 0.028257758602276854, 3: 0.061086311113009675, 4: 0.0007902774514620133, 5: 0.019543347786155192, 6: 0.4947350434652598, 7: 2.1358850039513873e-05, 8: 0.11388538841068797, 9: 0.09797304513125013, 10: 0.00034174160063222197, 11: 0.022490869091608107, 12: 0.04011192037420705, 13: 0.0002563062004741665, 14: 0.11328734060958158, 15: 0.0029475213054529145, 16: 0.003972746107349581, 17: 0.000299023…	0.0	0.028257758602276854	0.061086311113009675	0.0007902774514620133	0.019543347786155192	0.4947350434652598	0.11388538841068797	0.09797304513125013	0.00034174160063222197	0.022490869091608107	0.04011192037420705	0.11328734060958158	0.0029475213054529145	0.003972746107349581	0.00029902390055319423	2.1358850039513873e-05	0.0002563062004741665	17.022125912408793	19.745027372262808	2.7229014598540147	Europe	0.08934406971528652	0.08934406971528652	0.0007902774514620133	0.20322945812597448	0.20436147717806874	0.20436147717806874	0.20436147717806874	0.11422713001132019	0.11422713001132019	0.11422713001132019
216	218	221.0	Caxias Do Sul	149.369827374	475.93	76.0	Brazil	87443.2488125	149369827.374	416490.21037019044	416	{1: 33, 2: 462, 3: 1039, 4: 94, 5: 1751, 6: 3917, 8: 1575, 9: 948, 10: 4, 11: 6150, 12: 1103, 14: 2, 15: 13, 17: 4}	{1: 0.0019303890026323486, 2: 0.02702544603685288, 3: 0.06077800526469728, 4: 0.005498683825680023, 5: 0.10242761041240128, 6: 0.22913132494881544, 8: 0.09213220239836209, 9: 0.05545481134834747, 10: 0.00023398654577361802, 11: 0.3597543141269377, 12: 0.06452178999707517, 14: 0.00011699327288680901, 15: 0.0007604562737642585, 17: 0.00023398654577361802}	0.0019303890026323486	0.02702544603685288	0.06077800526469728	0.005498683825680023	0.10242761041240128	0.22913132494881544	0.09213220239836209	0.05545481134834747	0.00023398654577361802	0.3597543141269377	0.06452178999707517	0.00011699327288680901	0.0007604562737642585	0.0	0.00023398654577361802	0.0	0.0	16.275500000000036	18.825375000000033	2.549874999999997	South America	0.08973384030418251	0.08973384030418251	0.007429072828312372	0.18186604270254458	0.18759871307399822	0.18759871307399822	0.18759871307399822	0.09429657794676805	0.09429657794676805	0.0923661889441357
217	219	222.0	Cenxi	64.4390590175	453.269	156.0	China	41239.7995245	64439059.0175	146244.40714216232	146	{2: 171, 3: 126, 4: 40, 5: 79, 6: 1673, 8: 780, 9: 936, 10: 12, 11: 2502, 12: 593, 14: 26, 15: 25, 16: 11, 17: 21}	{2: 0.02444603288062902, 3: 0.018012866333095068, 4: 0.005718370264474625, 5: 0.011293781272337385, 6: 0.23917083631165117, 8: 0.11150822015725519, 9: 0.13380986418870622, 10: 0.0017155110793423873, 11: 0.3576840600428878, 12: 0.08477483917083631, 14: 0.003716940671908506, 15: 0.0035739814152966403, 16: 0.0015725518227305219, 17: 0.003002144388849178}	0.0	0.02444603288062902	0.018012866333095068	0.005718370264474625	0.011293781272337385	0.23917083631165117	0.11150822015725519	0.13380986418870622	0.0017155110793423873	0.3576840600428878	0.08477483917083631	0.003716940671908506	0.0035739814152966403	0.0015725518227305219	0.003002144388849178	0.0	0.0	21.80977366255147	24.564094650205796	2.7543209876543244	Asia	0.04245889921372409	0.04245889921372409	0.005718370264474625	0.1539671193709793	0.1614010007147963	0.1614010007147963	0.1614010007147963	0.11322373123659757	0.11322373123659757	0.11322373123659757
218	220	223.0	Chandrapur	105.807780936	333.765	356.0	India	58746.0418785	105807780.936	221665.27214384082	222	{3: 829, 4: 1, 5: 88, 6: 3616, 8: 455, 9: 1150, 10: 66, 11: 2312, 12: 307, 13: 2, 14: 2354, 16: 41, 17: 26}	{3: 0.07370854450075576, 4: 8.891259891526629e-05, 5: 0.007824308704543434, 6: 0.32150795767760293, 8: 0.040455232506446163, 9: 0.10224948875255624, 10: 0.005868231528407575, 11: 0.20556592869209567, 12: 0.027296167866986753, 13: 0.00017782519783053258, 14: 0.20930025784653686, 16: 0.003645416555525918, 17: 0.0023117275717969236}	0.0	0.0	0.07370854450075576	8.891259891526629e-05	0.007824308704543434	0.32150795767760293	0.040455232506446163	0.10224948875255624	0.005868231528407575	0.20556592869209567	0.027296167866986753	0.20930025784653686	0.0	0.003645416555525918	0.0023117275717969236	0.0	0.00017782519783053258	27.736718750000037	29.599023437500037	1.8623046875	Asia	0.07370854450075576	0.07370854450075576	8.891259891526629e-05	0.11416377700720193	0.12012092113452474	0.12012092113452474	0.12012092113452474	0.04632346403485374	0.04632346403485374	0.04632346403485374
219	221	224.0	Changchun	485.892355657	3834.679	156.0	China	422967.291391	485892355.657	3373566.284497712	3374	{1: 2577, 2: 3755, 3: 1764, 4: 6810, 5: 8578, 6: 14364, 8: 22054, 9: 14, 10: 118, 11: 1273, 12: 185, 14: 5215, 15: 76, 16: 163, 17: 471}	{1: 0.038224780099974785, 2: 0.05569811768545026, 3: 0.02616550721628076, 4: 0.10101309758666212, 5: 0.1272379370188528, 6: 0.2130619873325719, 8: 0.32712817241941944, 9: 0.00020766275568476794, 10: 0.001750300369343044, 11: 0.0188824777133364, 12: 0.0027441149858344334, 14: 0.07735437649257605, 15: 0.0011273121022887403, 16: 0.0024177877983297983, 17: 0.006986368423394692}	0.038224780099974785	0.05569811768545026	0.02616550721628076	0.10101309758666212	0.1272379370188528	0.2130619873325719	0.32712817241941944	0.00020766275568476794	0.001750300369343044	0.0188824777133364	0.0027441149858344334	0.07735437649257605	0.0011273121022887403	0.0024177877983297983	0.006986368423394692	0.0	0.0	6.1842345207803575	9.602905004240911	3.418670483460554	Asia	0.1200884050017058	0.1200884050017058	0.1392378776866369	0.44721657742112525	0.5499799753771304	0.5499799753771304	0.5499799753771304	0.36710325288873724	0.36710325288873724	0.3288784727887625
220	222	225.0	Changde	136.299781352	732.982	156.0	China	107869.05598	136299781.352	689158.1843114495	689	{2: 491, 3: 272, 4: 1596, 5: 1352, 6: 3812, 8: 3191, 9: 2621, 10: 16, 11: 14, 12: 130, 14: 1890, 16: 2, 17: 198}	{2: 0.03150465190888675, 3: 0.01745267885787616, 4: 0.10240615976900866, 5: 0.08675008020532564, 6: 0.24459416105229387, 8: 0.20474815527751042, 9: 0.16817452678857875, 10: 0.0010266281681103626, 11: 0.0008982996470965672, 12: 0.008341353865896696, 14: 0.12127045235803657, 16: 0.00012832852101379532, 17: 0.012704523580365737}	0.0	0.03150465190888675	0.01745267885787616	0.10240615976900866	0.08675008020532564	0.24459416105229387	0.20474815527751042	0.16817452678857875	0.0010266281681103626	0.0008982996470965672	0.008341353865896696	0.12127045235803657	0.0	0.00012832852101379532	0.012704523580365737	0.0	0.0	17.734714548802984	20.218968692449387	2.484254143646403	Asia	0.04895733076676291	0.04895733076676291	0.10240615976900866	0.25370548604427334	0.3571382739813924	0.3571382739813924	0.3571382739813924	0.20577478344562078	0.20577478344562078	0.20577478344562078
221	223	226.0	Changji	96.1769608156	351.678	156.0	China	50642.2457411	96176960.81559998	390119.2249820549	390	{1: 7, 2: 43, 3: 166, 4: 280, 5: 1685, 6: 1451, 8: 4449, 9: 208, 10: 17, 11: 61, 12: 239, 14: 3077, 15: 108, 16: 1574, 17: 6}	{1: 0.0005235210530252038, 2: 0.003215915040011966, 3: 0.012414927828883404, 4: 0.020940842121008153, 5: 0.12601899633535263, 6: 0.10851843541993868, 8: 0.33273502355844736, 9: 0.015556054147034627, 10: 0.0012714082716326377, 11: 0.004562112033505347, 12: 0.01787450452471767, 14: 0.23012489716550744, 15: 0.008077181960960288, 16: 0.11771744820881011, 17: 0.0004487323311644604}	0.0005235210530252038	0.003215915040011966	0.012414927828883404	0.020940842121008153	0.12601899633535263	0.10851843541993868	0.33273502355844736	0.015556054147034627	0.0012714082716326377	0.004562112033505347	0.01787450452471767	0.23012489716550744	0.008077181960960288	0.11771744820881011	0.0004487323311644604	0.0	0.0	8.301451612903259	11.889731182795732	3.5882795698924728	Asia	0.016154363921920573	0.016154363921920573	0.021464363174033357	0.3488893874803679	0.3711016378730087	0.3711016378730087	0.3711016378730087	0.3345299528831052	0.3345299528831052	0.33400643183008
222	224	227.0	Changning	62.8397329356	424.89	156.0	China	34932.0597774	62839732.9356	144809.80165475607	145	{2: 42, 3: 347, 4: 44, 5: 95, 6: 1224, 8: 1080, 9: 3566, 10: 3, 11: 279, 12: 79, 14: 200, 15: 1, 16: 9, 17: 51}	{2: 0.005982905982905983, 3: 0.04943019943019943, 4: 0.0062678062678062675, 5: 0.013532763532763533, 6: 0.17435897435897435, 8: 0.15384615384615385, 9: 0.507977207977208, 10: 0.00042735042735042735, 11: 0.03974358974358974, 12: 0.011253561253561254, 14: 0.02849002849002849, 15: 0.00014245014245014244, 16: 0.001282051282051282, 17: 0.007264957264957265}	0.0	0.005982905982905983	0.04943019943019943	0.0062678062678062675	0.013532763532763533	0.17435897435897435	0.15384615384615385	0.507977207977208	0.00042735042735042735	0.03974358974358974	0.011253561253561254	0.02849002849002849	0.00014245014245014244	0.001282051282051282	0.007264957264957265	0.0	0.0	18.942771084337384	21.66777108433739	2.725000000000005	Asia	0.055413105413105415	0.055413105413105415	0.0062678062678062675	0.20925925925925926	0.21595441595441595	0.21595441595441595	0.21595441595441595	0.15427350427350428	0.15427350427350428	0.15427350427350428
223	225	228.0	Changshu	333.479763323	760.001	156.0	China	149726.09833500002	333479763.323	1005496.7114427836	1005	{2: 868, 3: 662, 4: 3121, 5: 2556, 6: 7427, 7: 2, 8: 10286, 9: 2354, 10: 279, 11: 514, 12: 65, 14: 10571, 15: 2, 16: 3, 17: 445}	{2: 0.022168305452688036, 3: 0.016907163836036267, 4: 0.07970884944451538, 5: 0.06527901928233942, 6: 0.1896820329459839, 7: 5.107904482186183e-05, 8: 0.2626995275188354, 9: 0.060120035755331376, 10: 0.007125526752649726, 11: 0.01312731451921849, 12: 0.0016600689567105094, 14: 0.2699782914059507, 15: 5.107904482186183e-05, 16: 7.661856723279275e-05, 17: 0.011365087472864258}	0.0	0.022168305452688036	0.016907163836036267	0.07970884944451538	0.06527901928233942	0.1896820329459839	0.2626995275188354	0.060120035755331376	0.007125526752649726	0.01312731451921849	0.0016600689567105094	0.2699782914059507	5.107904482186183e-05	7.661856723279275e-05	0.011365087472864258	5.107904482186183e-05	0.0	16.232051282051316	18.54891941391945	2.31686813186813	Asia	0.0390754692887243	0.0390754692887243	0.07970884944451538	0.3017749968075597	0.3886093730047248	0.3886093730047248	0.3886093730047248	0.2698250542714851	0.2698250542714851	0.2698250542714851
224	226	229.0	Changyi	75.6168376475	390.476	156.0	China	69639.72500960002	75616837.6475	153699.75191789865	154	{2: 20, 3: 439, 4: 101, 5: 590, 6: 1620, 7: 7, 8: 1911, 9: 835, 10: 36, 11: 2, 12: 1, 14: 3885, 15: 2, 17: 1}	{2: 0.0021164021164021165, 3: 0.04645502645502646, 4: 0.010687830687830687, 5: 0.06243386243386243, 6: 0.17142857142857143, 7: 0.0007407407407407407, 8: 0.20222222222222222, 9: 0.08835978835978836, 10: 0.0038095238095238095, 11: 0.00021164021164021165, 12: 0.00010582010582010582, 14: 0.4111111111111111, 15: 0.00021164021164021165, 17: 0.00010582010582010582}	0.0	0.0021164021164021165	0.04645502645502646	0.010687830687830687	0.06243386243386243	0.17142857142857143	0.20222222222222222	0.08835978835978836	0.0038095238095238095	0.00021164021164021165	0.00010582010582010582	0.4111111111111111	0.00021164021164021165	0.0	0.00010582010582010582	0.0007407407407407407	0.0	13.32874617737007	15.927675840978624	2.598929663608555	Asia	0.04857142857142857	0.04857142857142857	0.010687830687830687	0.2507936507936508	0.2652910052910053	0.2652910052910053	0.2652910052910053	0.20603174603174604	0.20603174603174604	0.20603174603174604
225	227	230.0	Changzhi	403.783923701	756.333	156.0	China	167839.505821	403783923.701	860454.9293417335	860	{1: 11, 2: 637, 3: 3186, 4: 271, 5: 2499, 6: 7628, 7: 2523, 8: 6121, 9: 2299, 10: 197, 11: 936, 12: 1337, 13: 219, 14: 21145, 15: 520, 16: 518, 17: 35}	{1: 0.00021963979074318118, 2: 0.012719140609400582, 3: 0.06361567030070685, 4: 0.0054111257537638275, 5: 0.04989816700610998, 6: 0.1523102112535442, 7: 0.05037738109500419, 8: 0.12221955992172837, 9: 0.045904716265324864, 10: 0.003933548979673336, 11: 0.018689349466874325, 12: 0.026696218202148476, 13: 0.004372828561159698, 14: 0.422207579569506, 15: 0.010382971926041292, 16: 0.01034303741863344…	0.00021963979074318118	0.012719140609400582	0.06361567030070685	0.0054111257537638275	0.04989816700610998	0.1523102112535442	0.12221955992172837	0.045904716265324864	0.003933548979673336	0.018689349466874325	0.026696218202148476	0.422207579569506	0.010382971926041292	0.010343037418633442	0.0006988538796373946	0.05037738109500419	0.004372828561159698	10.058591508892746	12.630335628227227	2.5717441193344808	Asia	0.07655445070085061	0.07655445070085061	0.005630765544507008	0.198774010622579	0.20811868535601613	0.20811868535601613	0.20811868535601613	0.12637274869214488	0.12637274869214488	0.1261531089014017
226	228	231.0	Chaohu	87.2724666764	448.056	156.0	China	61514.8747838	87272466.6764	294461.3296407461	294	{2: 105, 3: 131, 4: 537, 5: 1123, 6: 2325, 8: 2180, 9: 798, 10: 8, 11: 1102, 12: 326, 14: 1446, 16: 14, 17: 158}	{2: 0.010240905100946064, 3: 0.012776748268799376, 4: 0.05237491465912416, 5: 0.10952891836535648, 6: 0.22676289866380572, 8: 0.21262069638154688, 9: 0.0778308787671901, 10: 0.0007802594362625573, 11: 0.10748073734516726, 12: 0.03179557202769921, 14: 0.14103189310445724, 16: 0.0013654540134594752, 17: 0.015410123866185507}	0.0	0.010240905100946064	0.012776748268799376	0.05237491465912416	0.10952891836535648	0.22676289866380572	0.21262069638154688	0.0778308787671901	0.0007802594362625573	0.10748073734516726	0.03179557202769921	0.14103189310445724	0.0	0.0013654540134594752	0.015410123866185507	0.0	0.0	16.379059829059862	18.615313390313425	2.2362535612535623	Asia	0.02301765336974544	0.02301765336974544	0.05237491465912416	0.23563834975129233	0.288793523846679	0.288793523846679	0.288793523846679	0.21340095581780943	0.21340095581780943	0.21340095581780943
227	229	232.0	Chaoyang	99.7414780354	511.776	156.0	China	57764.849649	99741478.0354	450483.1856959611	450	{2: 86, 3: 1439, 4: 44, 5: 262, 6: 1454, 7: 8, 8: 4661, 9: 649, 10: 15, 11: 374, 12: 236, 14: 3579, 15: 16, 16: 148, 17: 386}	{2: 0.006438571535524444, 3: 0.10773377255371715, 4: 0.0032941528786404133, 5: 0.019615183050086096, 6: 0.10885677921689002, 7: 0.0005989368870255296, 8: 0.34895560380324925, 9: 0.04858875495994609, 10: 0.0011230066631728681, 11: 0.028000299468443512, 12: 0.017668638167253125, 14: 0.26794938983304634, 15: 0.0011978737740510593, 16: 0.0110803324099723, 17: 0.02889870479898181}	0.0	0.006438571535524444	0.10773377255371715	0.0032941528786404133	0.019615183050086096	0.10885677921689002	0.34895560380324925	0.04858875495994609	0.0011230066631728681	0.028000299468443512	0.017668638167253125	0.26794938983304634	0.0011978737740510593	0.0110803324099723	0.02889870479898181	0.0005989368870255296	0.0	9.751742919390011	13.00294117647062	3.251198257080608	Asia	0.1141723440892416	0.1141723440892416	0.0032941528786404133	0.46312794789249084	0.46754510743430416	0.46754510743430416	0.46754510743430416	0.35007861046642214	0.35007861046642214	0.35007861046642214
228	230	233.0	Charleroi	148.904483008	393.038	56.0	Belgium	88349.8068488	148904483.008	252387.64230564237	252	{1: 3, 2: 232, 3: 43, 4: 315, 5: 3251, 6: 7864, 8: 2764, 9: 935, 10: 280, 11: 2044, 12: 2757, 14: 2808, 15: 30, 16: 13, 17: 11}	{1: 0.0001284796573875803, 2: 0.00993576017130621, 3: 0.0018415417558886509, 4: 0.013490364025695931, 5: 0.13922912205567453, 6: 0.3367880085653105, 8: 0.11837259100642399, 9: 0.040042826552462524, 10: 0.011991434689507495, 11: 0.08753747323340472, 12: 0.11807280513918629, 14: 0.12025695931477516, 15: 0.001284796573875803, 16: 0.0005567451820128479, 17: 0.0004710920770877944}	0.0001284796573875803	0.00993576017130621	0.0018415417558886509	0.013490364025695931	0.13922912205567453	0.3367880085653105	0.11837259100642399	0.040042826552462524	0.011991434689507495	0.08753747323340472	0.11807280513918629	0.12025695931477516	0.001284796573875803	0.0005567451820128479	0.0004710920770877944	0.0	0.0	9.961728395061764	12.693209876543245	2.731481481481479	Europe	0.011905781584582442	0.011905781584582442	0.013618843683083512	0.13027837259100644	0.15576017130620987	0.15576017130620987	0.15576017130620987	0.13049250535331905	0.13049250535331905	0.13036402569593147
229	231	234.0	Charleston-North Charleston	623.697555613	639.352	840.0	United States of America	739033.957408	623697555.613	385839.89145677665	386	{1: 2, 2: 49, 3: 415, 4: 242, 5: 762, 6: 25824, 8: 7137, 9: 3482, 10: 190, 11: 14621, 12: 6282, 14: 9966, 15: 125, 16: 219, 17: 4909}	{1: 2.694509936005389e-05, 2: 0.0006601549343213203, 3: 0.005591108117211183, 4: 0.003260357022566521, 5: 0.010266082856180532, 6: 0.3479151229370158, 8: 0.09615358706635231, 9: 0.046911417985853826, 10: 0.0025597844392051196, 11: 0.19698214887167395, 12: 0.08463455708992927, 14: 0.13426743011114853, 15: 0.001684068710003368, 16: 0.002950488379925901, 17: 0.06613674637925228}	2.694509936005389e-05	0.0006601549343213203	0.005591108117211183	0.003260357022566521	0.010266082856180532	0.3479151229370158	0.09615358706635231	0.046911417985853826	0.0025597844392051196	0.19698214887167395	0.08463455708992927	0.13426743011114853	0.001684068710003368	0.002950488379925901	0.06613674637925228	0.0	0.0	18.555314576006285	21.395779601406833	2.8404650254005475	North America	0.006278208150892557	0.006278208150892557	0.003287302121926575	0.10243179521724487	0.10825193667901652	0.10825193667901652	0.10825193667901652	0.09874031660491749	0.09874031660491749	0.09871337150555744
230	232	235.0	Charlotte	278.941463029	1685.391	840.0	United States of America	197467.36728	278941463.029	270481.98102937674	270	{1: 93, 2: 43, 3: 729, 4: 72, 5: 1631, 6: 16257, 8: 5059, 9: 1298, 10: 13, 11: 6477, 12: 1645, 14: 522, 15: 155, 16: 146, 17: 1}	{1: 0.0027239975396151257, 2: 0.0012594827333704344, 3: 0.021352625875047597, 4: 0.0021089013209923554, 5: 0.04777247297970182, 6: 0.4761723441023989, 8: 0.14817960809583786, 9: 0.03801880437011218, 10: 0.0003807738496236197, 11: 0.18971324800093728, 12: 0.048182537125450335, 14: 0.015289534577194576, 15: 0.004539995899358542, 16: 0.004276383234234498, 17: 2.929029612489382e-05}	0.0027239975396151257	0.0012594827333704344	0.021352625875047597	0.0021089013209923554	0.04777247297970182	0.4761723441023989	0.14817960809583786	0.03801880437011218	0.0003807738496236197	0.18971324800093728	0.048182537125450335	0.015289534577194576	0.004539995899358542	0.004276383234234498	2.929029612489382e-05	0.0	0.0	15.995196324143723	19.77245196324147	3.777255639097744	North America	0.02533610614803316	0.02533610614803316	0.0048328988606074815	0.17351571424387102	0.17600538941448698	0.17600538941448698	0.17600538941448698	0.15128437948507661	0.15128437948507661	0.14856038194546148
231	233	236.0	Chattanooga	405.101816539	404.389	840.0	United States of America	353514.471841	405101816.53900003	240708.21822717553	241	{3: 660, 4: 32, 5: 242, 6: 18612, 8: 5241, 9: 5460, 10: 10, 11: 14467, 12: 3629, 13: 1, 14: 375, 15: 5, 16: 47, 17: 646}	{3: 0.013353025674226637, 4: 0.0006474194266291702, 5: 0.004896109413883101, 6: 0.3765553240131912, 8: 0.1060351629676088, 9: 0.11046593966860219, 10: 0.00020231857082161572, 11: 0.29269427640763146, 12: 0.07342140935116434, 13: 2.023185708216157e-05, 14: 0.00758694640581059, 15: 0.00010115928541080786, 16: 0.0009508972828615939, 17: 0.013069779675076375}	0.0	0.0	0.013353025674226637	0.0006474194266291702	0.004896109413883101	0.3765553240131912	0.1060351629676088	0.11046593966860219	0.00020231857082161572	0.29269427640763146	0.07342140935116434	0.00758694640581059	0.00010115928541080786	0.0009508972828615939	0.013069779675076375	0.0	2.023185708216157e-05	15.55958765859288	18.885524798154588	3.3259371395617077	North America	0.013353025674226637	0.013353025674226637	0.0006474194266291702	0.11938818864183544	0.12023792663928623	0.12023792663928623	0.12023792663928623	0.10623748153843042	0.10623748153843042	0.10623748153843042
232	234	237.0	Cheboksary	120.735571371	459.973	643.0	Russian Federation	82158.7349642	120735571.37099999	348727.99842607975	349	{2: 11, 3: 48, 4: 690, 5: 2952, 6: 5231, 8: 2930, 9: 571, 10: 65, 11: 3227, 12: 1509, 14: 1822, 15: 12, 16: 32, 17: 2552}	{2: 0.0005080362091261778, 3: 0.0022168852761869575, 4: 0.03186772584518751, 5: 0.13633844448549787, 6: 0.24159430999445777, 8: 0.1353223720672455, 9: 0.02637169776464068, 10: 0.0030020321448365047, 11: 0.14903934971365232, 12: 0.06969333087012747, 14: 0.08414927027526325, 15: 0.0005542213190467394, 16: 0.0014779235174579716, 17: 0.11786440051727323}	0.0	0.0005080362091261778	0.0022168852761869575	0.03186772584518751	0.13633844448549787	0.24159430999445777	0.1353223720672455	0.02637169776464068	0.0030020321448365047	0.14903934971365232	0.06969333087012747	0.08414927027526325	0.0005542213190467394	0.0014779235174579716	0.11786440051727323	0.0	0.0	4.367122395833365	8.555664062500034	4.188541666666668	Europe	0.002724921485313135	0.002724921485313135	0.03186772584518751	0.13804729355255865	0.17291705154258266	0.17291705154258266	0.17291705154258266	0.138324404212082	0.138324404212082	0.138324404212082
233	235	238.0	Chelyabinsk	302.262468557	1159.798	643.0	Russian Federation	220976.653209	302262468.55700004	948927.7337533236	949	{1: 650, 2: 676, 3: 170, 4: 3163, 5: 11597, 6: 13114, 7: 1, 8: 10043, 9: 70, 10: 501, 11: 4468, 12: 2342, 14: 5289, 15: 82, 16: 137, 17: 594}	{1: 0.012288031457360531, 2: 0.012779552715654952, 3: 0.003213792842694293, 4: 0.059795451537894395, 5: 0.21923738586309244, 6: 0.24791576081819386, 7: 1.890466378055466e-05, 8: 0.18985953834811048, 9: 0.0013233264646388264, 10: 0.009471236554057886, 11: 0.08446603777151823, 12: 0.04427472257405902, 14: 0.09998676673535362, 15: 0.0015501824300054824, 16: 0.002589938937935989, 17: 0.01122937028564…	0.012288031457360531	0.012779552715654952	0.003213792842694293	0.059795451537894395	0.21923738586309244	0.24791576081819386	0.18985953834811048	0.0013233264646388264	0.009471236554057886	0.08446603777151823	0.04427472257405902	0.09998676673535362	0.0015501824300054824	0.002589938937935989	0.01122937028564947	1.890466378055466e-05	0.0	2.9607945425361506	7.265837346174455	4.305042803638305	Europe	0.028281377015709774	0.028281377015709774	0.07208348299525492	0.21814091536382024	0.28740760345577254	0.28740760345577254	0.28740760345577254	0.2116188063595289	0.2116188063595289	0.19933077490216836
234	236	239.0	Chennai (Madras)	746.349871865	10162.822	356.0	India	524296.799415	746349871.865	8539160.535135508	8539	{2: 221, 3: 20017, 4: 187, 5: 284, 6: 34825, 8: 7597, 9: 5796, 10: 232, 11: 139, 12: 107, 13: 2, 14: 6188, 15: 15, 16: 400, 17: 257}	{2: 0.0028977146078906996, 3: 0.26245951722238975, 4: 0.0024519123605229, 5: 0.003723759948601623, 6: 0.4566195077818716, 8: 0.09961057862509343, 9: 0.07599617134540496, 10: 0.003041944746744988, 11: 0.0018225444818860057, 12: 0.0014029658961280764, 13: 2.6223661609870587e-05, 14: 0.08113600902093959, 15: 0.0001966774620740294, 16: 0.005244732321974117, 17: 0.00336974051686837}	0.0	0.0028977146078906996	0.26245951722238975	0.0024519123605229	0.003723759948601623	0.4566195077818716	0.09961057862509343	0.07599617134540496	0.003041944746744988	0.0018225444818860057	0.0014029658961280764	0.08113600902093959	0.0001966774620740294	0.005244732321974117	0.00336974051686837	0.0	2.6223661609870587e-05	28.006497017151418	29.769612229679375	1.763115212527964	Asia	0.2653572318302804	0.2653572318302804	0.0024519123605229	0.36496781045537385	0.3704616675626417	0.3704616675626417	0.3704616675626417	0.10265252337183842	0.10265252337183842	0.10265252337183842
235	237	240.0	Chenzhou	121.902842767	775.438	156.0	China	62919.5183177	121902842.767	307931.2950310856	308	{1: 10, 2: 384, 3: 138, 4: 1231, 5: 990, 6: 2623, 8: 1215, 9: 860, 10: 10, 11: 5390, 12: 635, 14: 17, 15: 1, 16: 2, 17: 22}	{1: 0.0007392075694855116, 2: 0.028385570668243643, 3: 0.01020106445890006, 4: 0.09099645180366647, 5: 0.07318154937906564, 6: 0.19389414547604966, 8: 0.08981371969248965, 9: 0.06357185097575399, 10: 0.0007392075694855116, 11: 0.3984328799526907, 12: 0.04693968066232998, 14: 0.0012566528681253696, 15: 7.392075694855116e-05, 16: 0.00014784151389710232, 17: 0.0016262566528681254}	0.0007392075694855116	0.028385570668243643	0.01020106445890006	0.09099645180366647	0.07318154937906564	0.19389414547604966	0.08981371969248965	0.06357185097575399	0.0007392075694855116	0.3984328799526907	0.04693968066232998	0.0012566528681253696	7.392075694855116e-05	0.00014784151389710232	0.0016262566528681254	0.0	0.0	18.607478632478667	21.47329059829063	2.8658119658119645	Asia	0.03932584269662921	0.03932584269662921	0.09173565937315198	0.12913956238911886	0.22087522176227084	0.22087522176227084	0.22087522176227084	0.09129213483146066	0.09129213483146066	0.09055292726197516
236	238	241.0	Cheonan	102.734125266	500.958	410.0	Republic of Korea	153106.152732	102734125.26599999	426417.546716094	426	{1: 252, 2: 2381, 3: 524, 4: 754, 5: 1152, 6: 2475, 8: 3013, 9: 7, 10: 152, 11: 1785, 12: 129, 14: 199, 15: 1}	{1: 0.019650655021834062, 2: 0.1856674984404242, 3: 0.04086088583905178, 4: 0.058796007485963815, 5: 0.08983156581409857, 6: 0.1929975046787274, 8: 0.2349500935745477, 9: 0.0005458515283842794, 10: 0.011852776044915784, 11: 0.13919213973799127, 12: 0.01005926388022458, 14: 0.015517779164067373, 15: 7.797878976918278e-05}	0.019650655021834062	0.1856674984404242	0.04086088583905178	0.058796007485963815	0.08983156581409857	0.1929975046787274	0.2349500935745477	0.0005458515283842794	0.011852776044915784	0.13919213973799127	0.01005926388022458	0.015517779164067373	7.797878976918278e-05	0.0	0.0	0.0	0.0	12.648993288590637	15.574888143176768	2.925894854586131	Asia	0.24617903930131005	0.24617903930131005	0.07844666250779787	0.4811291328758578	0.5517779164067373	0.5517779164067373	0.5517779164067373	0.26645352464129757	0.26645352464129757	0.2468028696194635
237	239	242.0	Cherepovets	117.497035205	310.435	643.0	Russian Federation	85476.6020453	117497035.20500001	277179.7520016581	277	{1: 565, 2: 441, 3: 60, 4: 1516, 5: 4123, 6: 3462, 8: 3706, 9: 83, 10: 736, 11: 4597, 12: 702, 14: 1567, 15: 12, 16: 6, 17: 1344}	{1: 0.024650959860383945, 2: 0.01924083769633508, 3: 0.002617801047120419, 4: 0.06614310645724258, 5: 0.17988656195462477, 6: 0.15104712041884816, 8: 0.16169284467713788, 9: 0.0036212914485165794, 10: 0.03211169284467714, 11: 0.20056719022687608, 12: 0.0306282722513089, 14: 0.06836823734729494, 15: 0.0005235602094240838, 16: 0.0002617801047120419, 17: 0.05863874345549738}	0.024650959860383945	0.01924083769633508	0.002617801047120419	0.06614310645724258	0.17988656195462477	0.15104712041884816	0.16169284467713788	0.0036212914485165794	0.03211169284467714	0.20056719022687608	0.0306282722513089	0.06836823734729494	0.0005235602094240838	0.0002617801047120419	0.05863874345549738	0.0	0.0	3.851679340937931	7.889448669201556	4.037769328263625	Europe	0.04650959860383945	0.04650959860383945	0.09079406631762653	0.2082024432809773	0.306457242582897	0.306457242582897	0.306457242582897	0.21845549738219894	0.21845549738219894	0.193804537521815
238	240	243.0	Cherthala	65.377240739	626.178	356.0	India	61805.5671558	65377240.739	163696.53464365005	164	{3: 1, 6: 540, 9: 1529, 11: 4259, 12: 146, 14: 54, 17: 7}	{3: 0.0001529987760097919, 6: 0.08261933904528763, 9: 0.23393512851897186, 11: 0.6516217870257038, 12: 0.02233782129742962, 14: 0.008261933904528763, 17: 0.0010709914320685434}	0.0	0.0	0.0001529987760097919	0.0	0.0	0.08261933904528763	0.0	0.23393512851897186	0.0	0.6516217870257038	0.02233782129742962	0.008261933904528763	0.0	0.0	0.0010709914320685434	0.0	0.0	26.67403846153849	29.134188034188067	2.460149572649577	Asia	0.0001529987760097919	0.0001529987760097919	0.0	0.0001529987760097919	0.0001529987760097919	0.0001529987760097919	0.0001529987760097919	0.0	0.0	0.0
239	241	244.0	Chicago Round Lake Beach-McHenry-Grayslake	3217.03405265	9091.1	840.0	United States of America	2957090.13734	3217034052.65	5947023.777524969	5947	{1: 910, 2: 2300, 3: 15234, 4: 1298, 5: 31477, 6: 207053, 7: 2, 8: 65667, 9: 7531, 10: 747, 11: 27250, 12: 46523, 13: 7, 14: 22385, 15: 1273, 16: 1337, 17: 1683}	{1: 0.002103185517140962, 2: 0.005315743614751882, 3: 0.03520871227266529, 4: 0.0029999283530208446, 5: 0.07274941815719348, 6: 0.47853941855009624, 7: 4.622385751958158e-06, 8: 0.1517691025869182, 9: 0.017405593548998444, 10: 0.001726461078356372, 11: 0.0629800058704299, 12: 0.1075236261691747, 13: 1.6178350131853554e-05, 14: 0.05173605252879169, 15: 0.0029421485311213677, 16: 0.0030900648751840…	0.002103185517140962	0.005315743614751882	0.03520871227266529	0.0029999283530208446	0.07274941815719348	0.47853941855009624	0.1517691025869182	0.017405593548998444	0.001726461078356372	0.0629800058704299	0.1075236261691747	0.05173605252879169	0.0029421485311213677	0.0030900648751840286	0.00388973761027279	4.622385751958158e-06	1.6178350131853554e-05	10.010394265233009	14.062536506040123	4.052142240807116	North America	0.04262764140455813	0.04262764140455813	0.005103113870161807	0.19439674399147633	0.19912313342285354	0.19912313342285354	0.19912313342285354	0.1555987491824155	0.1555987491824155	0.15349556366527456
240	242	245.0	Chifeng	195.264860801	1042.513	156.0	China	87851.0594524	195264860.801	619646.0814809054	620	{1: 252, 2: 602, 3: 970, 4: 377, 5: 828, 6: 1838, 7: 41, 8: 10212, 9: 471, 10: 134, 11: 30, 12: 201, 13: 9, 14: 8472, 15: 92, 16: 1817, 17: 39}	{1: 0.009550881182490051, 2: 0.022815993935948454, 3: 0.03676331248815615, 4: 0.014288421451582338, 5: 0.031381466742467314, 6: 0.069660792116733, 7: 0.0015539132082622701, 8: 0.3870380898237635, 9: 0.01785105173393974, 10: 0.005078643168466932, 11: 0.0011370096645821489, 12: 0.007617964752700398, 13: 0.00034110289937464467, 14: 0.3210915292779989, 15: 0.0034868296380519232, 16: 0.068864885351525…	0.009550881182490051	0.022815993935948454	0.03676331248815615	0.014288421451582338	0.031381466742467314	0.069660792116733	0.3870380898237635	0.01785105173393974	0.005078643168466932	0.0011370096645821489	0.007617964752700398	0.3210915292779989	0.0034868296380519232	0.06886488535152549	0.0014781125639567935	0.0015539132082622701	0.00034110289937464467	8.170847084708504	11.371287128712908	3.200440044004404	Asia	0.06913018760659465	0.06913018760659465	0.02383930263407239	0.45616827743035815	0.47553534205040743	0.47553534205040743	0.47553534205040743	0.40166761417472047	0.40166761417472047	0.39211673299223043
241	243	246.0	Chihuahua	328.058323429	957.43	484.0	Mexico	120311.194022	328058323.42899996	846009.5442464291	846	{3: 7234, 5: 8, 6: 2936, 7: 36, 8: 9615, 9: 1686, 10: 126, 11: 4, 12: 32, 13: 4445, 14: 4782, 15: 525, 16: 5958, 17: 56}	{3: 0.19320033117004515, 5: 0.00021365809363565954, 6: 0.07841252036428704, 7: 0.0009614614213604679, 8: 0.2567903212883583, 9: 0.04502844323371525, 10: 0.0033651149747616375, 11: 0.00010682904681782977, 12: 0.0008546323745426381, 13: 0.11871377827631333, 14: 0.12771412547071548, 15: 0.014021312394840156, 16: 0.15912186523515745, 17: 0.0014956066554496167}	0.0	0.0	0.19320033117004515	0.0	0.00021365809363565954	0.07841252036428704	0.2567903212883583	0.04502844323371525	0.0033651149747616375	0.00010682904681782977	0.0008546323745426381	0.12771412547071548	0.014021312394840156	0.15912186523515745	0.0014956066554496167	0.0009614614213604679	0.11871377827631333	18.387327188940127	22.08565668202769	3.698329493087559	North America	0.19320033117004515	0.19320033117004515	0.0	0.4499906524584035	0.45335576743316514	0.45335576743316514	0.45335576743316514	0.26015543626312	0.26015543626312	0.26015543626312
242	244	247.0	Chimbote	101.857781144	380.563	604.0	Peru	69316.6110025	101857781.144	302153.41767704487	302	{3: 649, 5: 1, 6: 242, 8: 3135, 9: 236, 10: 34, 11: 1, 12: 33, 14: 2173, 15: 1215, 16: 2463, 17: 34}	{3: 0.06352779953014878, 5: 9.788566953797964e-05, 6: 0.023688332028191074, 8: 0.30687157400156617, 9: 0.023101018010963197, 10: 0.0033281127642913076, 11: 9.788566953797964e-05, 12: 0.003230227094753328, 14: 0.21270555990602977, 15: 0.11893108848864527, 16: 0.24109240407204385, 17: 0.0033281127642913076}	0.0	0.0	0.06352779953014878	0.0	9.788566953797964e-05	0.023688332028191074	0.30687157400156617	0.023101018010963197	0.0033281127642913076	9.788566953797964e-05	0.003230227094753328	0.21270555990602977	0.11893108848864527	0.24109240407204385	0.0033281127642913076	0.0	0.0	19.64081920903958	22.397740112994384	2.7569209039548035	South America	0.06352779953014878	0.06352779953014878	0.0	0.3703993735317149	0.3737274862960062	0.3737274862960062	0.3737274862960062	0.31019968676585746	0.31019968676585746	0.31019968676585746
243	245	248.0	Chita	150.738661232	327.084	643.0	Russian Federation	99484.4947399	150738661.232	192147.0333774686	192	{1: 8, 2: 20, 3: 140, 4: 16, 5: 1613, 6: 9259, 8: 2410, 9: 4, 10: 2, 11: 2580, 12: 314, 14: 7807, 15: 83, 16: 130, 17: 167}	{1: 0.00032582576467234147, 2: 0.0008145644116808536, 3: 0.005701950881765975, 4: 0.0006516515293446829, 5: 0.06569461980206084, 6: 0.3771025943876512, 8: 0.09815501160754286, 9: 0.00016291288233617074, 10: 8.145644116808537e-05, 11: 0.10507880910683012, 12: 0.012788661263389402, 14: 0.31796521809962125, 15: 0.003380442308475543, 16: 0.005294668675925549, 17: 0.006801612837535128}	0.00032582576467234147	0.0008145644116808536	0.005701950881765975	0.0006516515293446829	0.06569461980206084	0.3771025943876512	0.09815501160754286	0.00016291288233617074	8.145644116808537e-05	0.10507880910683012	0.012788661263389402	0.31796521809962125	0.003380442308475543	0.005294668675925549	0.006801612837535128	0.0	0.0	-0.9261229314420476	2.864952718676156	3.791075650118204	Europe	0.00684234105811917	0.00684234105811917	0.0009774772940170243	0.10499735266566203	0.1057304606361748	0.1057304606361748	0.1057304606361748	0.09856229381338329	0.09856229381338329	0.09823646804871095
244	246	249.0	Chittagong	174.641387926	4640.059	50.0	Bangladesh	587556.854895	174641387.926	3077719.1552853584	3078	{2: 169, 3: 2378, 4: 418, 5: 1342, 6: 8233, 8: 1550, 9: 1073, 10: 120, 11: 1194, 12: 120, 14: 1531, 15: 25, 16: 114, 17: 579}	{2: 0.008967420142205243, 3: 0.1261806218826276, 4: 0.022179772896105274, 5: 0.07120874456118009, 6: 0.43685662740104003, 8: 0.08224556935158654, 9: 0.05693515865435636, 10: 0.006367398917542184, 11: 0.06335561922954473, 12: 0.006367398917542184, 14: 0.08123739785630903, 15: 0.0013265414411546216, 16: 0.0060490289716650745, 17: 0.030722699777141038}	0.0	0.008967420142205243	0.1261806218826276	0.022179772896105274	0.07120874456118009	0.43685662740104003	0.08224556935158654	0.05693515865435636	0.006367398917542184	0.06335561922954473	0.006367398917542184	0.08123739785630903	0.0013265414411546216	0.0060490289716650745	0.030722699777141038	0.0	0.0	25.49111111111114	27.534481481481517	2.0433703703703756	Asia	0.13514804202483285	0.13514804202483285	0.022179772896105274	0.21739361137641938	0.24594078319006685	0.24594078319006685	0.24594078319006685	0.08861296826912873	0.08861296826912873	0.08861296826912873
245	247	250.0	Chitungwiza	116.036571442	372.008	716.0	Zimbabwe	77781.7149754	116036571.442	403630.1527841687	404	{3: 1161, 6: 1358, 7: 10, 8: 952, 9: 2156, 11: 28, 12: 571, 13: 482, 14: 5378, 15: 47, 16: 56, 17: 5}	{3: 0.09513274336283185, 6: 0.11127499180596526, 7: 0.0008194034742707309, 8: 0.07800721075057358, 9: 0.17666338905276957, 11: 0.0022943297279580466, 12: 0.046787938380858735, 13: 0.03949524745984923, 14: 0.4406751884627991, 15: 0.0038511963290724354, 16: 0.004588659455916093, 17: 0.00040970173713536544}	0.0	0.0	0.09513274336283185	0.0	0.0	0.11127499180596526	0.07800721075057358	0.17666338905276957	0.0	0.0022943297279580466	0.046787938380858735	0.4406751884627991	0.0038511963290724354	0.004588659455916093	0.00040970173713536544	0.0008194034742707309	0.03949524745984923	18.817715617715653	21.948776223776257	3.131060606060604	Africa	0.09513274336283185	0.09513274336283185	0.0	0.17313995411340544	0.17313995411340544	0.17313995411340544	0.17313995411340544	0.07800721075057358	0.07800721075057358	0.07800721075057358
246	248	252.0	Chongqing	782.639916954	13744.348	156.0	China	318883.675957	782639916.9539999	4755705.044363082	4756	{1: 1131, 2: 842, 3: 782, 4: 11262, 5: 11666, 6: 22624, 8: 19526, 9: 4119, 10: 363, 11: 10083, 12: 2169, 13: 1, 14: 662, 15: 146, 16: 227, 17: 4377}	{1: 0.012569459879973327, 2: 0.009357635030006669, 3: 0.008690820182262726, 4: 0.12516114692153812, 5: 0.129651033563014, 6: 0.2514336519226495, 8: 0.21700377861747056, 9: 0.04577683929762169, 10: 0.004034229828850855, 11: 0.11205823516336964, 12: 0.024105356745943544, 13: 1.1113580795732385e-05, 14: 0.007357190486774839, 15: 0.0016225827961769282, 16: 0.0025227828406312516, 17: 0.048644143142920…	0.012569459879973327	0.009357635030006669	0.008690820182262726	0.12516114692153812	0.129651033563014	0.2514336519226495	0.21700377861747056	0.04577683929762169	0.004034229828850855	0.11205823516336964	0.024105356745943544	0.007357190486774839	0.0016225827961769282	0.0025227828406312516	0.04864414314292065	0.0	1.1113580795732385e-05	18.655311089619634	21.30976789168282	2.654456802063187	Asia	0.030617915092242723	0.030617915092242723	0.13773060680151145	0.24762169370971326	0.37681707046010227	0.37681707046010227	0.37681707046010227	0.23360746832629473	0.23360746832629473	0.2210380084463214
247	249	253.0	Christchurch	277.530952	351.018	554.0	New Zealand	197304.707607	277530952.0	312208.44171208603	312	{2: 21, 3: 32, 4: 54, 5: 320, 6: 15292, 8: 3922, 9: 3090, 10: 52, 11: 1520, 12: 5537, 14: 8291, 15: 23, 16: 3, 17: 45}	{2: 0.000549709439296372, 3: 0.0008376524789278048, 4: 0.0014135385581906705, 5: 0.008376524789278049, 6: 0.40029317836762474, 8: 0.10266478194858908, 9: 0.08088581749646616, 10: 0.0013611852782576827, 11: 0.03978849274907073, 12: 0.14494005549447672, 14: 0.21703052196220093, 15: 0.0006020627192293598, 16: 7.852991989948171e-05, 17: 0.0011779487984922255}	0.0	0.000549709439296372	0.0008376524789278048	0.0014135385581906705	0.008376524789278049	0.40029317836762474	0.10266478194858908	0.08088581749646616	0.0013611852782576827	0.03978849274907073	0.14494005549447672	0.21703052196220093	0.0006020627192293598	7.852991989948171e-05	0.0011779487984922255	0.0	0.0	11.92001504890899	14.64431903686986	2.7243039879608713	Oceania	0.0013873619182241767	0.0013873619182241767	0.0014135385581906705	0.10405214386681326	0.10682686770326161	0.10682686770326161	0.10682686770326161	0.10402596722684676	0.10402596722684676	0.10402596722684676
248	250	254.0	Chukyo M.M.A. (Nagoya)	2612.05046689	9434.239	392.0	Japan	1003332.94554	2612050466.89	7115974.951605797	7116	{1: 451, 2: 7645, 3: 52397, 4: 2992, 5: 5856, 6: 86341, 8: 75902, 9: 20935, 10: 2793, 11: 28144, 12: 5847, 13: 2, 14: 22905, 15: 84, 16: 343, 17: 5792}	{1: 0.0014163282866824316, 2: 0.02400849168888512, 3: 0.16454845507161722, 4: 0.0093961291214054, 5: 0.018390284804461907, 6: 0.2711467862537646, 8: 0.23836396810592, 9: 0.06574464009245388, 10: 0.008771186041472354, 11: 0.08838390975696309, 12: 0.018362021047077997, 13: 6.28083497420147e-06, 14: 0.07193126254204234, 15: 0.0002637950689164618, 16: 0.0010771631980755522, 17: 0.018189298085287457}	0.0014163282866824316	0.02400849168888512	0.16454845507161722	0.0093961291214054	0.018390284804461907	0.2711467862537646	0.23836396810592	0.06574464009245388	0.008771186041472354	0.08838390975696309	0.018362021047077997	0.07193126254204234	0.0002637950689164618	0.0010771631980755522	0.018189298085287457	0.0	6.28083497420147e-06	15.804780239574924	18.44758848959744	2.642808250022515	Asia	0.18997327504718478	0.18997327504718478	0.01081245740808783	0.4283372431531048	0.4465045583159825	0.4465045583159825	0.4465045583159825	0.24855148243407477	0.24855148243407477	0.24713515414739234
249	251	255.0	Chuxiong	93.781114585	419.84	156.0	China	74523.5740258	93781114.585	263065.55524146557	263	{2: 384, 3: 447, 4: 399, 5: 1211, 6: 2649, 7: 1, 8: 1763, 9: 887, 10: 11, 11: 1261, 12: 1159, 13: 4, 14: 71, 15: 61, 16: 24, 17: 13}	{2: 0.03711938134364427, 3: 0.04320927984533591, 4: 0.03856935717738038, 5: 0.11706138231029482, 6: 0.25606573223779605, 7: 9.666505558240696e-05, 8: 0.17042049299178347, 9: 0.08574190430159498, 10: 0.0010633156114064765, 11: 0.12189463508941517, 12: 0.11203479942000967, 13: 0.00038666022232962784, 14: 0.006863218946350894, 15: 0.005896568390526825, 16: 0.002319961333977767, 17: 0.001256645722571…	0.0	0.03711938134364427	0.04320927984533591	0.03856935717738038	0.11706138231029482	0.25606573223779605	0.17042049299178347	0.08574190430159498	0.0010633156114064765	0.12189463508941517	0.11203479942000967	0.006863218946350894	0.005896568390526825	0.002319961333977767	0.0012566457225712904	9.666505558240696e-05	0.00038666022232962784	17.249311294765874	20.717011019283778	3.467699724517903	Asia	0.08032866118898019	0.08032866118898019	0.03856935717738038	0.25074915418076366	0.2903818269695505	0.2903818269695505	0.2903818269695505	0.17148380860318996	0.17148380860318996	0.17148380860318996
250	252	256.0	Chuzhou	149.067297349	461.439	156.0	China	116746.043771	149067297.349	370972.55777060986	371	{1: 9, 2: 387, 3: 186, 4: 1055, 5: 1100, 6: 2577, 7: 4, 8: 6382, 9: 608, 10: 29, 11: 796, 12: 131, 14: 4002, 15: 3, 16: 81, 17: 269}	{1: 0.000510812191384301, 2: 0.021964924229524944, 3: 0.010556785288608888, 4: 0.05987854021227084, 5: 0.06243260116919235, 6: 0.14626255746637154, 7: 0.0002270276406152449, 8: 0.36222260060162326, 9: 0.034508201373517226, 10: 0.0016459503944605256, 11: 0.045178500482433735, 12: 0.007435155230149271, 14: 0.22714115443555252, 15: 0.00017027073046143367, 16: 0.004597309722458709, 17: 0.015267608831…	0.000510812191384301	0.021964924229524944	0.010556785288608888	0.05987854021227084	0.06243260116919235	0.14626255746637154	0.36222260060162326	0.034508201373517226	0.0016459503944605256	0.045178500482433735	0.007435155230149271	0.22714115443555252	0.00017027073046143367	0.004597309722458709	0.01526760883137522	0.0002270276406152449	0.0	15.678192371475989	17.920812603648454	2.242620232172465	Asia	0.033032521709518134	0.033032521709518134	0.060389352403655144	0.3952551223111414	0.4567796129178728	0.4567796129178728	0.4567796129178728	0.3643793631874681	0.3643793631874681	0.3638685509960838
251	253	257.0	Cincinnati	554.355803451	1696.277	840.0	United States of America	383256.749309	554355803.451	584236.1442729722	584	{1: 14, 2: 60, 3: 1091, 4: 69, 5: 1116, 6: 33493, 8: 9632, 9: 6477, 10: 43, 11: 9985, 12: 6931, 14: 2337, 15: 35, 16: 151, 17: 140}	{1: 0.00019560175482717188, 2: 0.0008382932349735938, 3: 0.01524296532260318, 4: 0.0009640372202196328, 5: 0.015592254170508845, 6: 0.46794925531617626, 8: 0.13457400732109426, 9: 0.09049375471539944, 10: 0.0006007768183977422, 11: 0.13950596585352223, 12: 0.0968368401933663, 14: 0.032651521502221476, 15: 0.0004890043870679297, 16: 0.002109704641350211, 17: 0.001956017548271719}	0.00019560175482717188	0.0008382932349735938	0.01524296532260318	0.0009640372202196328	0.015592254170508845	0.46794925531617626	0.13457400732109426	0.09049375471539944	0.0006007768183977422	0.13950596585352223	0.0968368401933663	0.032651521502221476	0.0004890043870679297	0.002109704641350211	0.001956017548271719	0.0	0.0	12.601973157051315	16.30483774038465	3.702864583333332	North America	0.016276860312403944	0.016276860312403944	0.0011596389750468047	0.1508508676334982	0.15241568167211558	0.15241568167211558	0.15241568167211558	0.13537038589431916	0.13537038589431916	0.135174784139492
252	254	258.0	Cirebon	239.324387934	313.451	360.0	Indonesia	111742.62961399999	239324387.93400002	1095535.8775339127	1096	{2: 22, 3: 1827, 4: 36, 5: 18, 6: 9730, 8: 1914, 9: 3038, 10: 10, 11: 485, 12: 168, 14: 6782, 16: 1, 17: 2}	{2: 0.0009154079806932135, 3: 0.0760204718512046, 4: 0.0014979403320434402, 5: 0.0007489701660217201, 6: 0.40485998418840763, 8: 0.07964049432030958, 9: 0.1264095202429992, 10: 0.0004160945366787334, 11: 0.02018058502891857, 12: 0.006990388216202722, 14: 0.282195314775517, 16: 4.160945366787334e-05, 17: 8.321890733574669e-05}	0.0	0.0009154079806932135	0.0760204718512046	0.0014979403320434402	0.0007489701660217201	0.40485998418840763	0.07964049432030958	0.1264095202429992	0.0004160945366787334	0.02018058502891857	0.006990388216202722	0.282195314775517	0.0	4.160945366787334e-05	8.321890733574669e-05	0.0	0.0	27.066430260047316	29.29024822695039	2.2238179669030735	Asia	0.07693587983189781	0.07693587983189781	0.0014979403320434402	0.15657637415220738	0.15849040902092956	0.15849040902092956	0.15849040902092956	0.08005658885698831	0.08005658885698831	0.08005658885698831
253	255	259.0	Ciudad Bolivar	212.137293261	391.981	862.0	Venezuela (Bolivarian Republic of)	106692.330786	212137293.26099998	237907.23813424632	238	{3: 1259, 6: 7017, 8: 364, 9: 4356, 11: 227, 12: 2255, 13: 138, 14: 3978, 15: 2, 16: 207, 17: 1618}	{3: 0.05877410018206433, 6: 0.32757574342934503, 8: 0.01699267074366276, 9: 0.20335185098734887, 11: 0.01059707763409738, 12: 0.10527052892021847, 13: 0.006442276270949069, 14: 0.18570561598431445, 15: 9.336632276737781e-05, 16: 0.009663414406423603, 17: 0.07553335511880864}	0.0	0.0	0.05877410018206433	0.0	0.0	0.32757574342934503	0.01699267074366276	0.20335185098734887	0.0	0.01059707763409738	0.10527052892021847	0.18570561598431445	9.336632276737781e-05	0.009663414406423603	0.07553335511880864	0.0	0.006442276270949069	27.57791164658638	30.615863453815297	3.0379518072289144	South America	0.05877410018206433	0.05877410018206433	0.0	0.07576677092572709	0.07576677092572709	0.07576677092572709	0.07576677092572709	0.01699267074366276	0.01699267074366276	0.01699267074366276
254	256	260.0	Ciudad de Guatemala (Guatemala City)	418.117670311	2994.428	320.0	Guatemala	128849.29626400002	418117670.311	2273004.259398699	2273	{1: 1, 2: 234, 3: 10016, 4: 178, 5: 1387, 6: 11468, 8: 4291, 9: 2252, 10: 4, 11: 9625, 12: 3352, 13: 1, 14: 345, 15: 60, 16: 7, 17: 13}	{1: 2.312994402553546e-05, 2: 0.005412406901975297, 3: 0.23166951935976315, 4: 0.004117130036545311, 5: 0.03208123236341768, 6: 0.26525419808484063, 8: 0.09925058981357265, 9: 0.05208863394550585, 10: 9.251977610214184e-05, 11: 0.2226257112457788, 12: 0.07753157237359486, 13: 2.312994402553546e-05, 14: 0.007979830688809733, 15: 0.0013877966415321275, 16: 0.0001619096081787482, 17: 0.0003006892723…	2.312994402553546e-05	0.005412406901975297	0.23166951935976315	0.004117130036545311	0.03208123236341768	0.26525419808484063	0.09925058981357265	0.05208863394550585	9.251977610214184e-05	0.2226257112457788	0.07753157237359486	0.007979830688809733	0.0013877966415321275	0.0001619096081787482	0.00030068927233196094	0.0	2.312994402553546e-05	19.1345666666667	22.24590000000003	3.1113333333333344	North America	0.237105056205764	0.237105056205764	0.004140259980570846	0.33635564601933665	0.34056529583198414	0.34056529583198414	0.34056529583198414	0.09936623953370033	0.09936623953370033	0.0993431095896748
255	257	261.0	Ciudad del Este	315.3668556	438.267	600.0	Paraguay	250919.19554999997	315366855.6	660956.8874282092	661	{1: 29, 2: 48, 3: 903, 4: 26, 5: 978, 6: 16715, 8: 984, 9: 2678, 10: 6, 11: 6488, 12: 4135, 14: 1906, 15: 8, 16: 1, 17: 48}	{1: 0.0008296855777758705, 2: 0.0013732726804566132, 3: 0.025834692301090034, 4: 0.0007438560352473322, 5: 0.027980430864303494, 6: 0.478213601121506, 8: 0.02815208994936057, 9: 0.07661717163047521, 10: 0.00017165908505707665, 11: 0.18562069064171888, 12: 0.11830171945183532, 14: 0.054530369353131346, 15: 0.0002288787800761022, 16: 2.8609847509512775e-05, 17: 0.0013732726804566132}	0.0008296855777758705	0.0013732726804566132	0.025834692301090034	0.0007438560352473322	0.027980430864303494	0.478213601121506	0.02815208994936057	0.07661717163047521	0.00017165908505707665	0.18562069064171888	0.11830171945183532	0.054530369353131346	0.0002288787800761022	2.8609847509512775e-05	0.0013732726804566132	0.0	0.0	22.0262570965126	25.062287104622907	3.0360300081103055	South America	0.028037650559322516	0.028037650559322516	0.0015735416130232026	0.056189740508683084	0.057105255628987495	0.057105255628987495	0.057105255628987495	0.029153434612193517	0.029153434612193517	0.028323749034417648
256	258	262.0	Ciudad de México (Mexico City)	2299.75826516	21157.173	484.0	Mexico	580126.214226	2299758265.16	18554631.102799166	18555	{1: 474, 2: 2309, 3: 79493, 4: 1564, 5: 6472, 6: 50769, 8: 33275, 9: 18241, 10: 18, 11: 8298, 12: 5914, 13: 2937, 14: 28733, 15: 687, 16: 4434, 17: 222}	{1: 0.0019438976377952756, 2: 0.009469324146981628, 3: 0.3260047572178478, 4: 0.0064140419947506565, 5: 0.02654199475065617, 6: 0.20820620078740157, 8: 0.1364624343832021, 9: 0.07480725065616797, 10: 7.381889763779527e-05, 11: 0.03403051181102362, 12: 0.024253608923884513, 13: 0.01204478346456693, 14: 0.11783546587926509, 15: 0.0028174212598425195, 16: 0.018184055118110238, 17: 0.0009104330708661…	0.0019438976377952756	0.009469324146981628	0.3260047572178478	0.0064140419947506565	0.02654199475065617	0.20820620078740157	0.1364624343832021	0.07480725065616797	7.381889763779527e-05	0.03403051181102362	0.024253608923884513	0.11783546587926509	0.0028174212598425195	0.018184055118110238	0.0009104330708661417	0.0	0.01204478346456693					0.33741797900262466	0.33741797900262466	0.008357939632545932	0.47388041338582676	0.4803682742782152	0.4803682742782152	0.4803682742782152	0.1384801509186352	0.1384801509186352	0.1365362532808399
257	259	264.0	Ciudad Guayana	364.558515984	702.167	862.0	Venezuela (Bolivarian Republic of)	242723.935265	364558515.984	461600.2617520094	462	{3: 3543, 4: 23, 5: 78, 6: 8578, 8: 4029, 9: 3633, 10: 247, 11: 2364, 12: 6001, 13: 261, 14: 7084, 15: 7, 16: 409, 17: 548}	{3: 0.0962640945523706, 4: 0.0006249150930580084, 5: 0.0021192772721097676, 6: 0.23306615948919984, 8: 0.10946882217090069, 9: 0.09870941448172803, 10: 0.006711044695014264, 11: 0.06423040347778834, 12: 0.1630484988452656, 13: 0.00709142779513653, 14: 0.1924738486618666, 15: 0.000190191550061133, 16: 0.011112620567857627, 17: 0.014889281347642983}	0.0	0.0	0.0962640945523706	0.0006249150930580084	0.0021192772721097676	0.23306615948919984	0.10946882217090069	0.09870941448172803	0.006711044695014264	0.06423040347778834	0.1630484988452656	0.1924738486618666	0.000190191550061133	0.011112620567857627	0.014889281347642983	0.0	0.00709142779513653	26.94685054773086	29.552269170579063	2.6054186228482052	South America	0.0962640945523706	0.0962640945523706	0.0006249150930580084	0.2057329167232713	0.21306887651134357	0.21306887651134357	0.21306887651134357	0.11617986686591496	0.11617986686591496	0.11617986686591496
258	260	266.0	Ciudad Obregón	132.248871183	338.19	484.0	Mexico	52998.6963788	132248871.183	327291.95129538386	327	{3: 1643, 4: 1, 6: 1421, 8: 3168, 9: 440, 11: 1, 12: 6, 13: 7, 14: 7529, 15: 1, 16: 695, 17: 2}	{3: 0.11016494568861472, 4: 6.705109293281481e-05, 6: 0.09527960305752983, 8: 0.21241786241115732, 9: 0.029502480890438516, 11: 6.705109293281481e-05, 12: 0.0004023065575968888, 13: 0.0004693576505297036, 14: 0.5048276786911626, 15: 6.705109293281481e-05, 16: 0.04660050958830629, 17: 0.00013410218586562962}	0.0	0.0	0.11016494568861472	6.705109293281481e-05	0.0	0.09527960305752983	0.21241786241115732	0.029502480890438516	0.0	6.705109293281481e-05	0.0004023065575968888	0.5048276786911626	6.705109293281481e-05	0.04660050958830629	0.00013410218586562962	0.0	0.0004693576505297036					0.11016494568861472	0.11016494568861472	6.705109293281481e-05	0.322582808099772	0.32264985919270484	0.32264985919270484	0.32264985919270484	0.21241786241115732	0.21241786241115732	0.21241786241115732
259	261	267.0	Ciudad Victoria	144.892748627	343.134	484.0	Mexico	82787.2100729	144892748.627	345912.2678481629	346	{3: 1775, 6: 5581, 8: 613, 9: 2399, 11: 3154, 12: 1128, 13: 2, 14: 1152, 15: 1, 16: 20}	{3: 0.11216429699842022, 6: 0.3526698262243286, 8: 0.038736176935229065, 9: 0.1515955766192733, 11: 0.19930489731437598, 12: 0.07127962085308057, 13: 0.0001263823064770932, 14: 0.07279620853080569, 15: 6.31911532385466e-05, 16: 0.001263823064770932}	0.0	0.0	0.11216429699842022	0.0	0.0	0.3526698262243286	0.038736176935229065	0.1515955766192733	0.0	0.19930489731437598	0.07127962085308057	0.07279620853080569	6.31911532385466e-05	0.001263823064770932	0.0	0.0	0.0001263823064770932	22.95742753623192	25.98704710144931	3.0296195652173914	North America	0.11216429699842022	0.11216429699842022	0.0	0.15090047393364928	0.15090047393364928	0.15090047393364928	0.15090047393364928	0.038736176935229065	0.038736176935229065	0.038736176935229065
260	262	268.0	Cluj-Napoca	92.6263084937	328.234	642.0	Romania	51258.40780880001	92626308.4937	287153.07103693485	287	{2: 170, 3: 377, 4: 72, 5: 1810, 6: 3569, 8: 858, 9: 892, 10: 2, 11: 1308, 12: 1940, 13: 2, 14: 2514, 16: 3}	{2: 0.012576755197159133, 3: 0.02789080417252349, 4: 0.0053266257305615156, 5: 0.13390545239328253, 6: 0.2640378782274173, 8: 0.06347562328919139, 9: 0.06599097432862322, 10: 0.00014796182584893096, 11: 0.09676703410520086, 12: 0.14352297107346304, 13: 0.00014796182584893096, 14: 0.18598801509210625, 16: 0.00022194273877339647}	0.0	0.012576755197159133	0.02789080417252349	0.0053266257305615156	0.13390545239328253	0.2640378782274173	0.06347562328919139	0.06599097432862322	0.00014796182584893096	0.09676703410520086	0.14352297107346304	0.18598801509210625	0.0	0.00022194273877339647	0.0	0.0	0.00014796182584893096	8.94462025316459	12.5083860759494	3.563765822784811	Europe	0.040467559369682625	0.040467559369682625	0.0053266257305615156	0.103943182658874	0.10941777021528447	0.10941777021528447	0.10941777021528447	0.06362358511504032	0.06362358511504032	0.06362358511504032
261	263	269.0	Coatzacoalcos	149.062919564	372.217	484.0	Mexico	194112.039167	149062919.564	318517.75534475956	319	{2: 9, 3: 1431, 4: 13, 5: 14, 6: 4263, 8: 2106, 9: 1091, 10: 33, 11: 3097, 12: 1871, 14: 1275, 15: 78, 16: 146, 17: 68}	{2: 0.0005808325266214908, 3: 0.09235237173281703, 4: 0.0008389803162310422, 5: 0.0009035172636334301, 6: 0.27512100677637946, 8: 0.13591481122942886, 9: 0.07040980961600517, 10: 0.0021297192642787998, 11: 0.19987092610519522, 12: 0.1207486285898677, 14: 0.08228460793804453, 15: 0.0050338818973862534, 16: 0.009422394320748628, 17: 0.004388512423362375}	0.0	0.0005808325266214908	0.09235237173281703	0.0008389803162310422	0.0009035172636334301	0.27512100677637946	0.13591481122942886	0.07040980961600517	0.0021297192642787998	0.19987092610519522	0.1207486285898677	0.08228460793804453	0.0050338818973862534	0.009422394320748628	0.004388512423362375	0.0	0.0	25.794990636704153	28.469007490636734	2.674016853932585	North America	0.09293320425943852	0.09293320425943852	0.0008389803162310422	0.22884801548886738	0.23181671506937723	0.23181671506937723	0.23181671506937723	0.13804453049370766	0.13804453049370766	0.13804453049370766
262	264	270.0	Cochabamba	389.731670293	1272.93	68.0	Bolivia (Plurinational State of)	143181.927779	389731670.2929999	902539.0550852418	903	{2: 1003, 3: 8271, 4: 25, 5: 643, 6: 9684, 7: 29, 8: 3071, 9: 8658, 11: 311, 12: 1105, 13: 1428, 14: 3070, 15: 2576, 16: 969, 17: 21}	{2: 0.024544831636648393, 3: 0.2024030931871574, 4: 0.0006117854346123728, 5: 0.015735121378230226, 6: 0.2369812059514487, 7: 0.0007096711041503523, 8: 0.07515172278778387, 9: 0.21187353171495693, 11: 0.007610610806577917, 12: 0.027040916209866876, 13: 0.03494518402505873, 14: 0.07512725137039937, 15: 0.06303837118245889, 16: 0.023712803445575567, 17: 0.0005138997650743931}	0.0	0.024544831636648393	0.2024030931871574	0.0006117854346123728	0.015735121378230226	0.2369812059514487	0.07515172278778387	0.21187353171495693	0.0	0.007610610806577917	0.027040916209866876	0.07512725137039937	0.06303837118245889	0.023712803445575567	0.0005138997650743931	0.0007096711041503523	0.03494518402505873	14.383121019108316	17.562048832271795	3.1789278131634795	South America	0.2269479248238058	0.2269479248238058	0.0006117854346123728	0.3020996476115897	0.30271143304620207	0.30271143304620207	0.30271143304620207	0.07515172278778387	0.07515172278778387	0.07515172278778387
263	265	271.0	Coimbatore	356.857585884	2641.141	356.0	India	137528.816329	356857585.884	1401986.6967053413	1402	{2: 2, 3: 5210, 4: 2, 5: 53, 6: 16813, 8: 585, 9: 7939, 11: 688, 12: 265, 13: 223, 14: 4021, 15: 6, 16: 499, 17: 78}	{2: 5.496921723834653e-05, 3: 0.1431948109058927, 4: 5.496921723834653e-05, 5: 0.0014566842568161829, 6: 0.4620987247141601, 8: 0.01607849604221636, 9: 0.21820030782761654, 11: 0.018909410729991204, 12: 0.007283421284080915, 13: 0.006129067722075637, 14: 0.11051561125769568, 15: 0.00016490765171503957, 16: 0.013714819700967459, 17: 0.0021437994722955144}	0.0	5.496921723834653e-05	0.1431948109058927	5.496921723834653e-05	0.0014566842568161829	0.4620987247141601	0.01607849604221636	0.21820030782761654	0.0	0.018909410729991204	0.007283421284080915	0.11051561125769568	0.00016490765171503957	0.013714819700967459	0.0021437994722955144	0.0	0.006129067722075637	25.99434523809527	28.378492063492093	2.3841468253968223	Asia	0.14324978012313105	0.14324978012313105	5.496921723834653e-05	0.15932827616534742	0.15938324538258578	0.15938324538258578	0.15938324538258578	0.01607849604221636	0.01607849604221636	0.01607849604221636
264	266	272.0	Colima	133.062035274	373.383	484.0	Mexico	50830.348765	133062035.27399997	304719.0493716169	305	{3: 1305, 5: 2, 6: 4698, 8: 272, 9: 2718, 11: 684, 12: 1146, 13: 6, 14: 3244, 16: 28}	{3: 0.09253350350989151, 5: 0.00014181379848259235, 6: 0.33312061263560944, 8: 0.01928667659363256, 9: 0.19272495213784302, 11: 0.048500319081046586, 12: 0.08125930653052542, 13: 0.00042544139544777704, 14: 0.2300219811387648, 16: 0.001985393178756293}	0.0	0.0	0.09253350350989151	0.0	0.00014181379848259235	0.33312061263560944	0.01928667659363256	0.19272495213784302	0.0	0.048500319081046586	0.08125930653052542	0.2300219811387648	0.0	0.001985393178756293	0.0	0.0	0.00042544139544777704	24.305590062111836	27.18742236024848	2.8818322981366435	North America	0.09253350350989151	0.09253350350989151	0.0	0.11182018010352407	0.11182018010352407	0.11182018010352407	0.11182018010352407	0.01928667659363256	0.01928667659363256	0.01928667659363256
265	267	273.0	Colombo	595.557577273	709.451	144.0	Sri Lanka	438161.666559	595557577.273	2855451.8084756136	2855	{2: 168, 3: 2655, 4: 137, 5: 170, 6: 36496, 8: 1313, 9: 12764, 10: 145, 11: 4152, 12: 1240, 14: 246, 15: 13, 16: 13, 17: 110}	{2: 0.0028177518365703935, 3: 0.04453054241722854, 4: 0.002297809533393714, 5: 0.0028512965012914694, 6: 0.612123041830197, 8: 0.022022072389386468, 9: 0.21408205024990776, 10: 0.002431988192278018, 11: 0.06963872396095401, 12: 0.02079769212706719, 14: 0.004125993760692362, 15: 0.00021804032068699475, 16: 0.00021804032068699475, 17: 0.0018449565596591862}	0.0	0.0028177518365703935	0.04453054241722854	0.002297809533393714	0.0028512965012914694	0.612123041830197	0.022022072389386468	0.21408205024990776	0.002431988192278018	0.06963872396095401	0.02079769212706719	0.004125993760692362	0.00021804032068699475	0.00021804032068699475	0.0018449565596591862	0.0	0.0	26.947886819484275	29.323400191022	2.375513371537725	Asia	0.04734829425379894	0.04734829425379894	0.002297809533393714	0.06937036664318541	0.07410016436885715	0.07410016436885715	0.07410016436885715	0.024454060581664487	0.024454060581664487	0.024454060581664487
266	268	274.0	Colorado Springs	557.226253721	622.601	840.0	United States of America	136067.750184	557226253.721	526180.9332097679	526	{2: 3, 3: 548, 4: 160, 5: 877, 6: 22780, 8: 10553, 9: 7959, 10: 1, 11: 1349, 12: 4716, 13: 938, 14: 17377, 15: 666, 16: 3570, 17: 55}	{2: 4.192754919499105e-05, 3: 0.007658765652951699, 4: 0.0022361359570661895, 5: 0.012256820214669051, 6: 0.31836985688729874, 8: 0.14748714221824688, 9: 0.11123378801431127, 10: 1.3975849731663685e-05, 11: 0.018853421288014312, 12: 0.06591010733452594, 13: 0.013109347048300536, 14: 0.24285834078711985, 15: 0.009307915921288015, 16: 0.049893783542039355, 17: 0.0007686717352415027}	0.0	4.192754919499105e-05	0.007658765652951699	0.0022361359570661895	0.012256820214669051	0.31836985688729874	0.14748714221824688	0.11123378801431127	1.3975849731663685e-05	0.018853421288014312	0.06591010733452594	0.24285834078711985	0.009307915921288015	0.049893783542039355	0.0007686717352415027	0.0	0.013109347048300536	7.686017628205161	11.242117387820546	3.5560997596153845	North America	0.007700693202146691	0.007700693202146691	0.0022361359570661895	0.15518783542039358	0.15743794722719143	0.15743794722719143	0.15743794722719143	0.14750111806797855	0.14750111806797855	0.14750111806797855
267	269	275.0	Columbia, South Carolina	693.627384851	644.598	840.0	United States of America	561769.658526	693627384.851	414596.0762112413	415	{2: 1, 3: 575, 4: 20, 5: 739, 6: 34997, 8: 8071, 9: 5750, 10: 11, 11: 22109, 12: 10104, 14: 647, 15: 68, 16: 249, 17: 294}	{2: 1.1956716685598135e-05, 3: 0.006875112094218928, 4: 0.0002391343337119627, 5: 0.008836013630657022, 6: 0.4184492138458779, 8: 0.09650266036946255, 9: 0.06875112094218927, 10: 0.00013152388354157948, 11: 0.2643510492018892, 12: 0.12081066539128356, 14: 0.007735995695581993, 15: 0.0008130567346206731, 16: 0.0029772224547139356, 17: 0.0035152747055658515}	0.0	1.1956716685598135e-05	0.006875112094218928	0.0002391343337119627	0.008836013630657022	0.4184492138458779	0.09650266036946255	0.06875112094218927	0.00013152388354157948	0.2643510492018892	0.12081066539128356	0.007735995695581993	0.0008130567346206731	0.0029772224547139356	0.0035152747055658515	0.0	0.0	17.40802180685362	20.99872793354105	3.590706126687433	North America	0.006887068810904526	0.006887068810904526	0.0002391343337119627	0.10338972918036707	0.10376038739762061	0.10376038739762061	0.10376038739762061	0.09663418425300413	0.09663418425300413	0.09663418425300413
268	270	276.0	Columbus, Ohio	731.5602017310001	1527.719	840.0	United States of America	367461.219301	731560201.731	966745.2033008314	967	{1: 11, 2: 9, 3: 788, 4: 77, 5: 1051, 6: 52217, 7: 1, 8: 11952, 9: 6561, 10: 6, 11: 5033, 12: 7854, 13: 1, 14: 9358, 15: 138, 16: 199, 17: 162}	{1: 0.0001152822318640089, 2: 9.432182607055272e-05, 3: 0.008258399882621727, 4: 0.0008069756230480622, 5: 0.011014693244461212, 6: 0.5472447546584502, 7: 1.0480202896728081e-05, 8: 0.125259385021694, 9: 0.06876061120543293, 10: 6.288121738036849e-05, 11: 0.05274686117923243, 12: 0.08231151355090234, 13: 1.0480202896728081e-05, 14: 0.09807373870758138, 15: 0.0014462679997484752, 16: 0.00208556037…	0.0001152822318640089	9.432182607055272e-05	0.008258399882621727	0.0008069756230480622	0.011014693244461212	0.5472447546584502	0.125259385021694	0.06876061120543293	6.288121738036849e-05	0.05274686117923243	0.08231151355090234	0.09807373870758138	0.0014462679997484752	0.002085560376448888	0.001697792869269949	1.0480202896728081e-05	1.0480202896728081e-05	11.430004468275278	15.26960083407808	3.8395963658028016	North America	0.008468003940556289	0.008468003940556289	0.000922257854912071	0.1337273889622503	0.13459724580267873	0.13459724580267873	0.13459724580267873	0.1254375484709384	0.1254375484709384	0.1253222662390744
269	271	277.0	Comilla	94.6719019442	511.473	50.0	Bangladesh	251826.998877	94671901.9442	528910.181730032	529	{3: 151, 4: 29, 5: 247, 6: 3136, 8: 114, 9: 3969, 11: 408, 12: 16, 14: 2246, 17: 15}	{3: 0.014616203658890718, 4: 0.0028070854709127866, 5: 0.023908624528119253, 6: 0.3035524150614655, 8: 0.011034749782208886, 9: 0.38418352531216726, 11: 0.03949278869422128, 12: 0.0015487368115380893, 14: 0.2174039299196593, 17: 0.0014519407608169586}	0.0	0.0	0.014616203658890718	0.0028070854709127866	0.023908624528119253	0.3035524150614655	0.011034749782208886	0.38418352531216726	0.0	0.03949278869422128	0.0015487368115380893	0.2174039299196593	0.0	0.0	0.0014519407608169586	0.0	0.0	25.19138655462188	27.498599439775937	2.3072128851540548	Asia	0.014616203658890718	0.014616203658890718	0.0028070854709127866	0.025650953441099605	0.028458038912012387	0.028458038912012387	0.028458038912012387	0.011034749782208886	0.011034749782208886	0.011034749782208886
270	272	278.0	Concepción	208.093100083	826.633	152.0	Chile	208149.016962	208093100.083	552000.7416656613	552	{1: 26, 2: 1162, 3: 1303, 4: 582, 5: 1263, 6: 1727, 8: 5796, 9: 195, 10: 360, 11: 5253, 12: 2859, 14: 3086, 15: 19, 16: 25, 17: 2162}	{1: 0.0010070493454179255, 2: 0.04500735920675498, 3: 0.05046866527229065, 4: 0.022542412270508946, 5: 0.0489193585870323, 6: 0.06689131613602912, 8: 0.22449453869393446, 9: 0.0075528700906344415, 10: 0.013943760167325122, 11: 0.2034627004415524, 12: 0.11073669532884034, 14: 0.11952901076768147, 15: 0.0007359206754977148, 16: 0.0009683166782864668, 17: 0.08374002633821365}	0.0010070493454179255	0.04500735920675498	0.05046866527229065	0.022542412270508946	0.0489193585870323	0.06689131613602912	0.22449453869393446	0.0075528700906344415	0.013943760167325122	0.2034627004415524	0.11073669532884034	0.11952901076768147	0.0007359206754977148	0.0009683166782864668	0.08374002633821365	0.0	0.0					0.09648307382446356	0.09648307382446356	0.023549461615926873	0.320977612518398	0.3574637849562321	0.3574637849562321	0.3574637849562321	0.2394453482066775	0.2394453482066775	0.23843829886125958
271	273	279.0	San Francisco-Oakland San Jose Concord	2488.77467546	5693.009	840.0	United States of America	1984148.36613	2488774675.46	4879377.319298639	4879	{1: 285, 2: 745, 3: 24324, 4: 624, 5: 1604, 6: 104250, 7: 2, 8: 58399, 9: 14075, 10: 1453, 11: 34101, 12: 29984, 13: 371, 14: 33596, 15: 1293, 16: 4038, 17: 3291}	{1: 0.0009121897354649767, 2: 0.0023844959751628337, 3: 0.07785299342263191, 4: 0.001997215420807528, 5: 0.005133867844511659, 6: 0.3336694032358731, 7: 6.401331476947205e-06, 8: 0.18691567846111992, 9: 0.045049370269015954, 10: 0.004650567318002144, 11: 0.10914590234768833, 12: 0.0959687615023925, 13: 0.0011874469889737065, 14: 0.10752956614975916, 15: 0.004138460799846368, 16: 0.012924288251956…	0.0009121897354649767	0.0023844959751628337	0.07785299342263191	0.001997215420807528	0.005133867844511659	0.3336694032358731	0.18691567846111992	0.045049370269015954	0.004650567318002144	0.10914590234768833	0.0959687615023925	0.10752956614975916	0.004138460799846368	0.012924288251956406	0.010533390945316625	6.401331476947205e-06	0.0011874469889737065	14.270633834929354	16.56430004559967	2.293666210670315	North America	0.08114967913325973	0.08114967913325973	0.0029094051562725044	0.26806535759437966	0.2747131403331893	0.2747131403331893	0.2747131403331893	0.19247843551458704	0.19247843551458704	0.19156624577912207
272	274	280.0	Córdoba	384.549302709	1518.997	32.0	Argentina	171908.914861	384549302.70900005	1240946.1787168384	1241	{1: 10, 2: 392, 3: 9416, 4: 3, 5: 194, 6: 12094, 8: 5466, 9: 2506, 11: 108, 12: 656, 13: 1, 14: 13948, 15: 10, 16: 179, 17: 48}	{1: 0.00022206924118940285, 2: 0.008705114254624592, 3: 0.20910039750394174, 4: 6.662077235682086e-05, 5: 0.004308143279074415, 6: 0.2685705402944638, 8: 0.1213830472341276, 9: 0.055650551842064355, 11: 0.0023983478048455508, 12: 0.014567742222024827, 13: 2.2206924118940287e-05, 14: 0.3097421776109791, 15: 0.00022206924118940285, 16: 0.003975039417290311, 17: 0.0010659323577091337}	0.00022206924118940285	0.008705114254624592	0.20910039750394174	6.662077235682086e-05	0.004308143279074415	0.2685705402944638	0.1213830472341276	0.055650551842064355	0.0	0.0023983478048455508	0.014567742222024827	0.3097421776109791	0.00022206924118940285	0.003975039417290311	0.0010659323577091337	0.0	2.2206924118940287e-05					0.21802758099975575	0.21802758099975575	0.0002886900135462237	0.33941062823388335	0.3394772490062402	0.3394772490062402	0.3394772490062402	0.12160511647531701	0.12160511647531701	0.1213830472341276
273	275	281.0	Corpus Christi	361.90342281	335.795	840.0	United States of America	270486.517889	361903422.81	282579.1234097309	283	{3: 127, 4: 1, 6: 11485, 8: 7732, 9: 2373, 10: 216, 11: 142, 12: 1808, 13: 72, 14: 13947, 15: 184, 16: 1920, 17: 865}	{3: 0.0031072616950479546, 4: 2.4466627520062635e-05, 6: 0.28099921706791936, 8: 0.1891759639851243, 9: 0.058059307105108635, 10: 0.005284791544333529, 11: 0.003474261107848894, 12: 0.044235662556273245, 13: 0.0017615971814445098, 14: 0.34123605402231355, 15: 0.004501859463691525, 16: 0.046975924838520255, 17: 0.021163632804854178}	0.0	0.0	0.0031072616950479546	2.4466627520062635e-05	0.0	0.28099921706791936	0.1891759639851243	0.058059307105108635	0.005284791544333529	0.003474261107848894	0.044235662556273245	0.34123605402231355	0.004501859463691525	0.046975924838520255	0.021163632804854178	0.0	0.0017615971814445098	22.158280254777104	25.019373673036128	2.861093418259024	North America	0.0031072616950479546	0.0031072616950479546	2.4466627520062635e-05	0.19228322568017225	0.19759248385202585	0.19759248385202585	0.19759248385202585	0.19446075552945782	0.19446075552945782	0.19446075552945782
274	276	282.0	Resistencia Corrientes	227.566808943	805.525	32.0	Argentina	405877.151217	227566808.943	624979.75017865	625	{1: 3, 2: 929, 3: 2194, 4: 8, 5: 219, 6: 10413, 8: 2108, 9: 1808, 11: 3270, 12: 3433, 13: 2, 14: 903, 15: 6, 16: 11, 17: 319}	{1: 0.00011706860220088972, 2: 0.03625224381487552, 3: 0.08561617107625068, 4: 0.0003121829392023726, 5: 0.00854600796066495, 6: 0.4063451182392882, 8: 0.08226020447982518, 9: 0.07055334425973621, 11: 0.1276047763989698, 12: 0.13396550378521813, 13: 7.804573480059315e-05, 14: 0.03523764926246781, 15: 0.00023413720440177945, 16: 0.0004292515414032623, 17: 0.012448294700694607}	0.00011706860220088972	0.03625224381487552	0.08561617107625068	0.0003121829392023726	0.00854600796066495	0.4063451182392882	0.08226020447982518	0.07055334425973621	0.0	0.1276047763989698	0.13396550378521813	0.03523764926246781	0.00023413720440177945	0.0004292515414032623	0.012448294700694607	0.0	7.804573480059315e-05	21.247130242825644	24.15540838852101	2.908278145695366	South America	0.12198548349332708	0.12198548349332708	0.00042925154140326235	0.20424568797315226	0.20455787091235464	0.20455787091235464	0.20455787091235464	0.08237727308202607	0.08237727308202607	0.08226020447982518
275	277	283.0	Coventry-Bedworth	169.32884044	372.041	826.0	United Kingdom	174599.010349	169328840.44	430076.2509656693	430	{1: 2, 2: 114, 3: 175, 4: 92, 5: 1095, 6: 12045, 8: 1957, 9: 1682, 10: 11, 11: 1090, 12: 4648, 14: 4784, 16: 7, 17: 9}	{1: 7.217350510627549e-05, 2: 0.004113889791057703, 3: 0.006315181696799105, 4: 0.0033199812348886724, 5: 0.03951499404568583, 6: 0.4346649345025441, 8: 0.07062177474649056, 9: 0.060697917794377686, 10: 0.0003969542780845152, 11: 0.03933456028292014, 12: 0.16773122586698422, 14: 0.17263902421421096, 16: 0.0002526072678719642, 17: 0.0003247807729782397}	7.217350510627549e-05	0.004113889791057703	0.006315181696799105	0.0033199812348886724	0.03951499404568583	0.4346649345025441	0.07062177474649056	0.060697917794377686	0.0003969542780845152	0.03933456028292014	0.16773122586698422	0.17263902421421096	0.0	0.0002526072678719642	0.0003247807729782397	0.0	0.0	9.858359704641384	12.050026371308052	2.191666666666668	Europe	0.010501244992963083	0.010501244992963083	0.003392154739994948	0.08112301973945364	0.08483995525242684	0.08483995525242684	0.08483995525242684	0.07109090252968135	0.07109090252968135	0.07101872902457508
276	278	284.0	Cuautla Morelos	108.224735099	474.236	484.0	Mexico	47223.1887857	108224735.099	236178.6281487234	236	{3: 758, 4: 1, 5: 1, 6: 4405, 7: 1, 8: 281, 9: 2275, 11: 130, 12: 292, 13: 5, 14: 3219, 15: 1, 16: 55, 17: 8}	{3: 0.06630510846745977, 4: 8.74737578726382e-05, 5: 8.74737578726382e-05, 6: 0.3853219034289713, 7: 8.74737578726382e-05, 8: 0.024580125962211336, 9: 0.19900279916025193, 11: 0.011371588523442968, 12: 0.025542337298810357, 13: 0.00043736878936319107, 14: 0.2815780265920224, 15: 8.74737578726382e-05, 16: 0.004811056682995102, 17: 0.0006997900629811056}	0.0	0.0	0.06630510846745977	8.74737578726382e-05	8.74737578726382e-05	0.3853219034289713	0.024580125962211336	0.19900279916025193	0.0	0.011371588523442968	0.025542337298810357	0.2815780265920224	8.74737578726382e-05	0.004811056682995102	0.0006997900629811056	8.74737578726382e-05	0.00043736878936319107	22.54993734335843	25.9088972431078	3.3589598997493724	North America	0.06630510846745977	0.06630510846745977	8.74737578726382e-05	0.0908852344296711	0.09097270818754374	0.09097270818754374	0.09097270818754374	0.024580125962211336	0.024580125962211336	0.024580125962211336
277	279	285.0	Cuenca	169.58189031	367.678	218.0	Ecuador	71005.4481045	169581890.31	445292.91350618005	445	{2: 17, 3: 2506, 4: 21, 5: 220, 6: 6643, 8: 533, 9: 5219, 11: 652, 12: 1012, 13: 4, 14: 22, 15: 2}	{2: 0.0010088422052103732, 3: 0.14871520977983502, 4: 0.001246216841730461, 5: 0.01305560500860483, 6: 0.3942199276007359, 8: 0.031630170316301706, 9: 0.3097145569995846, 11: 0.03869206575277431, 12: 0.06005578303958222, 13: 0.00023737463652008783, 14: 0.001305560500860483, 15: 0.00011868731826004391}	0.0	0.0010088422052103732	0.14871520977983502	0.001246216841730461	0.01305560500860483	0.3942199276007359	0.031630170316301706	0.3097145569995846	0.0	0.03869206575277431	0.06005578303958222	0.001305560500860483	0.00011868731826004391	0.0	0.0	0.0	0.00023737463652008783	13.023920552677064	15.642530224525077	2.618609671848011	South America	0.1497240519850454	0.1497240519850454	0.001246216841730461	0.18135422230134712	0.18260043914307755	0.18260043914307755	0.18260043914307755	0.031630170316301706	0.031630170316301706	0.031630170316301706
278	280	286.0	Cuiabá	379.47315659	592.156	76.0	Brazil	129528.82636	379473156.59	782273.2198736909	782	{2: 113, 3: 7772, 4: 10, 5: 197, 6: 11400, 8: 4699, 9: 6010, 11: 2452, 12: 4337, 13: 7, 14: 1648, 15: 5, 16: 342, 17: 418}	{2: 0.0028672925653387463, 3: 0.19720883024613042, 4: 0.0002537427048972342, 5: 0.004998731286475514, 6: 0.289266683582847, 8: 0.11923369703121035, 9: 0.15249936564323777, 11: 0.062217711240801825, 12: 0.11004821111393047, 13: 0.00017761989342806393, 14: 0.0418167977670642, 15: 0.0001268713524486171, 16: 0.00867800050748541, 17: 0.01060644506470439}	0.0	0.0028672925653387463	0.19720883024613042	0.0002537427048972342	0.004998731286475514	0.289266683582847	0.11923369703121035	0.15249936564323777	0.0	0.062217711240801825	0.11004821111393047	0.0418167977670642	0.0001268713524486171	0.00867800050748541	0.01060644506470439	0.0	0.00017761989342806393					0.20007612281146916	0.20007612281146916	0.0002537427048972342	0.31930981984267953	0.31956356254757673	0.31956356254757673	0.31956356254757673	0.11923369703121035	0.11923369703121035	0.11923369703121035
279	281	287.0	Culiacán	238.337863228	778.073	484.0	Mexico	119584.104487	238337863.22799993	734566.3637087424	735	{3: 5722, 4: 18, 5: 33, 6: 4746, 8: 4811, 9: 2278, 11: 1294, 12: 461, 13: 229, 14: 6283, 15: 9, 16: 314, 17: 45}	{3: 0.21803909613992303, 4: 0.0006858971916320543, 5: 0.0012574781846587662, 6: 0.18084822619365165, 8: 0.18332507716343405, 9: 0.08680410014098998, 11: 0.049308386998437675, 12: 0.01756658918568761, 13: 0.008726136493541134, 14: 0.23941622527912204, 15: 0.00034294859581602714, 16: 0.011965095454025836, 17: 0.0017147429790801358}	0.0	0.0	0.21803909613992303	0.0006858971916320543	0.0012574781846587662	0.18084822619365165	0.18332507716343405	0.08680410014098998	0.0	0.049308386998437675	0.01756658918568761	0.23941622527912204	0.00034294859581602714	0.011965095454025836	0.0017147429790801358	0.0	0.008726136493541134					0.21803909613992303	0.21803909613992303	0.0006858971916320543	0.40136417330335705	0.40205007049498914	0.40205007049498914	0.40205007049498914	0.18332507716343405	0.18332507716343405	0.18332507716343405
280	282	288.0	Curitiba	702.364761367	3537.161	76.0	Brazil	337523.13596899994	702364761.367	2490460.1282262444	2490	{1: 24, 2: 733, 3: 15342, 4: 135, 5: 2227, 6: 26993, 8: 3593, 9: 4121, 10: 2, 11: 14110, 12: 9323, 14: 1014, 15: 23, 16: 27, 17: 73}	{1: 0.00030872137895549266, 2: 0.009428865448932339, 3: 0.19735014149729868, 4: 0.0017365577566246463, 5: 0.028646771288911757, 6: 0.34722150758940057, 8: 0.04621816310779522, 9: 0.05301003344481605, 10: 2.572678157962439e-05, 11: 0.18150244404425006, 12: 0.11992539233341909, 14: 0.013043478260869565, 15: 0.0002958579881656805, 16: 0.00034731155132492923, 17: 0.0009390275276562902}	0.00030872137895549266	0.009428865448932339	0.19735014149729868	0.0017365577566246463	0.028646771288911757	0.34722150758940057	0.04621816310779522	0.05301003344481605	2.572678157962439e-05	0.18150244404425006	0.11992539233341909	0.013043478260869565	0.0002958579881656805	0.00034731155132492923	0.0009390275276562902	0.0	0.0	17.330625917768025	19.943832599118977	2.6132066813509525	South America	0.20708772832518652	0.20708772832518652	0.002045279135580139	0.2533058914329817	0.25506817597118603	0.25506817597118603	0.25506817597118603	0.04655261126833033	0.04655261126833033	0.04624388988937484
281	283	289.0	Cusco	96.9131272339	419.656	604.0	Peru	74343.0705506	96913127.2339	399722.7877791524	400	{2: 705, 3: 1249, 4: 29, 5: 245, 6: 1013, 8: 852, 9: 1622, 10: 3, 11: 318, 12: 1428, 13: 50, 14: 1812, 15: 629, 16: 9}	{2: 0.07075471698113207, 3: 0.1253512645523886, 4: 0.0029104777197912486, 5: 0.024588518667201926, 6: 0.10166599759132879, 8: 0.08550782818145324, 9: 0.162786029706945, 10: 0.00030108390204737056, 11: 0.031914893617021274, 12: 0.14331593737454837, 13: 0.005018065034122842, 14: 0.1818546768366118, 15: 0.06312725812926535, 16: 0.0009032517061421116}	0.0	0.07075471698113207	0.1253512645523886	0.0029104777197912486	0.024588518667201926	0.10166599759132879	0.08550782818145324	0.162786029706945	0.00030108390204737056	0.031914893617021274	0.14331593737454837	0.1818546768366118	0.06312725812926535	0.0009032517061421116	0.0	0.0	0.005018065034122842	9.600213675213707	12.748789173789207	3.1485754985754983	South America	0.19610598153352066	0.19610598153352066	0.0029104777197912486	0.2816138097149739	0.2848253713368125	0.2848253713368125	0.2848253713368125	0.08580891208350061	0.08580891208350061	0.08580891208350061
282	284	290.0	Dafeng	116.094771684	406.418	156.0	China	55347.5534023	116094771.68400002	189671.7507007718	190	{2: 116, 3: 228, 4: 800, 5: 183, 6: 1543, 7: 11, 8: 2096, 9: 2819, 11: 54, 12: 6, 14: 5958, 15: 3, 16: 5, 17: 53}	{2: 0.00836036036036036, 3: 0.016432432432432434, 4: 0.05765765765765766, 5: 0.013189189189189189, 6: 0.11120720720720721, 7: 0.0007927927927927927, 8: 0.15106306306306305, 9: 0.20317117117117117, 11: 0.0038918918918918917, 12: 0.00043243243243243243, 14: 0.4294054054054054, 15: 0.00021621621621621621, 16: 0.00036036036036036037, 17: 0.00381981981981982}	0.0	0.00836036036036036	0.016432432432432434	0.05765765765765766	0.013189189189189189	0.11120720720720721	0.15106306306306305	0.20317117117117117	0.0	0.0038918918918918917	0.00043243243243243243	0.4294054054054054	0.00021621621621621621	0.00036036036036036037	0.00381981981981982	0.0007927927927927927	0.0	14.992650103519704	17.520600414078707	2.527950310559003	Asia	0.024792792792792794	0.024792792792792794	0.05765765765765766	0.17585585585585584	0.23351351351351352	0.23351351351351352	0.23351351351351352	0.15106306306306305	0.15106306306306305	0.15106306306306305
283	285	291.0	Dakar	242.707675082	3653.028	686.0	Senegal	242212.684399	242707675.082	2959308.5841412544	2959	{2: 10, 3: 7717, 4: 4, 5: 10, 6: 5629, 7: 1, 8: 6593, 9: 1037, 10: 71, 12: 8, 13: 147, 14: 1145, 15: 42, 16: 2339, 17: 12}	{2: 0.0004037956793862306, 3: 0.3116091257823541, 4: 0.00016151827175449224, 5: 0.0004037956793862306, 6: 0.2272965879265092, 7: 4.037956793862306e-05, 8: 0.2662224914193418, 9: 0.04187361195235211, 10: 0.002866949323642237, 12: 0.00032303654350898447, 13: 0.0059357964869775895, 14: 0.0462346052897234, 15: 0.0016959418534221683, 16: 0.09444780940843933, 17: 0.0004845548152634767}	0.0	0.0004037956793862306	0.3116091257823541	0.00016151827175449224	0.0004037956793862306	0.2272965879265092	0.2662224914193418	0.04187361195235211	0.002866949323642237	0.0	0.00032303654350898447	0.0462346052897234	0.0016959418534221683	0.09444780940843933	0.0004845548152634767	4.037956793862306e-05	0.0059357964869775895	24.52240484429069	26.71545559400234	2.1930507497116487	Africa	0.31201292146174037	0.31201292146174037	0.00016151827175449224	0.5782354128810822	0.5812638804764789	0.5812638804764789	0.5812638804764789	0.269089440742984	0.269089440742984	0.269089440742984
284	286	292.0	Dali	110.936598639	447.834	156.0	China	68767.3213173	110936598.639	252033.99216564003	252	{1: 12, 2: 755, 3: 706, 4: 380, 5: 632, 6: 2302, 7: 3, 8: 1447, 9: 921, 10: 18, 11: 3304, 12: 1500, 13: 81, 14: 45, 15: 182, 16: 7, 17: 4}	{1: 0.0009756890804130417, 2: 0.06138710464265387, 3: 0.057403040897633956, 4: 0.03089682087974632, 5: 0.05138629156842019, 6: 0.1871696885925685, 7: 0.00024392227010326044, 8: 0.11765184161313928, 9: 0.07488413692170096, 10: 0.0014635336206195626, 11: 0.2686397268070575, 12: 0.12196113505163021, 13: 0.006585901292788032, 14: 0.0036588340515489063, 15: 0.014797951052931132, 16: 0.0005691519635742…	0.0009756890804130417	0.06138710464265387	0.057403040897633956	0.03089682087974632	0.05138629156842019	0.1871696885925685	0.11765184161313928	0.07488413692170096	0.0014635336206195626	0.2686397268070575	0.12196113505163021	0.0036588340515489063	0.014797951052931132	0.0005691519635742744	0.0003252296934710139	0.00024392227010326044	0.006585901292788032	15.256175059952072	18.700659472422096	3.4444844124700236	Asia	0.11976583462070087	0.11976583462070087	0.03187250996015936	0.23741767623384014	0.26977803073420603	0.26977803073420603	0.26977803073420603	0.12009106431417188	0.12009106431417188	0.11911537523375884
285	287	293.0	Dalian	553.214533342	4612.498	156.0	China	371447.628502	553214533.342	3395539.560601767	3396	{1: 988, 2: 5012, 3: 2727, 4: 2939, 5: 5517, 6: 9904, 7: 15, 8: 25747, 9: 1438, 10: 1993, 11: 4844, 12: 3075, 14: 3920, 15: 162, 16: 648, 17: 254}	{1: 0.014280964976945204, 2: 0.0724455429802119, 3: 0.039417197866527906, 4: 0.04248153448101412, 5: 0.07974502406660595, 6: 0.14315655580128067, 7: 0.00021681626989289275, 8: 0.372157900062154, 9: 0.020785453073731985, 10: 0.028807655059769018, 11: 0.0700172007574115, 12: 0.044447335328043014, 14: 0.05666131853200931, 15: 0.002341615714843242, 16: 0.009366462859372968, 17: 0.0036714221701863174}	0.014280964976945204	0.0724455429802119	0.039417197866527906	0.04248153448101412	0.07974502406660595	0.14315655580128067	0.372157900062154	0.020785453073731985	0.028807655059769018	0.0700172007574115	0.044447335328043014	0.05666131853200931	0.002341615714843242	0.009366462859372968	0.0036714221701863174	0.00021681626989289275	0.0	10.906340144230803	13.81421274038465	2.9078725961538474	Asia	0.126143705823685	0.126143705823685	0.056762499457959324	0.498301605885839	0.569590795426622	0.569590795426622	0.569590795426622	0.4152465200988682	0.4152465200988682	0.400965555121923
286	288	294.0	Dallas-Fort WorthDallas-Fort Worth Denton-Lewisville	2253.34930393	6210.932	840.0	United States of America	1117417.17786	2253349303.93	2606729.0169559577	2607	{1: 176, 2: 258, 3: 2881, 4: 167, 5: 2410, 6: 141876, 8: 49633, 9: 14643, 10: 28, 11: 12173, 12: 11419, 13: 36, 14: 26214, 15: 709, 16: 3718, 17: 1606}	{1: 0.0006568463166223171, 2: 0.0009628769868668057, 3: 0.010752126353345997, 4: 0.0006232575845223123, 5: 0.00899431604011241, 6: 0.5294927728244765, 8: 0.18523439336883787, 9: 0.05464886712670789, 10: 0.00010449827764445953, 11: 0.04543062620592878, 12: 0.04261663687221727, 13: 0.0001343549284000194, 14: 0.0978327803632808, 15: 0.002646045673211493, 16: 0.013875878438646449, 17: 0.0059937226391…	0.0006568463166223171	0.0009628769868668057	0.010752126353345997	0.0006232575845223123	0.00899431604011241	0.5294927728244765	0.18523439336883787	0.05464886712670789	0.00010449827764445953	0.04543062620592878	0.04261663687221727	0.0978327803632808	0.002646045673211493	0.013875878438646449	0.005993722639178643	0.0	0.0001343549284000194	18.779140971546067	22.263653575678926	3.48451260413286	North America	0.01237184965683512	0.01237184965683512	0.0012801039011446293	0.197606243025673	0.19833399888783979	0.19833399888783979	0.19833399888783979	0.18599573796310467	0.18599573796310467	0.18533889164648235
287	289	295.0	Da Nang	199.772878544	978.961	704.0	Viet Nam	159339.377471	199772878.544	895323.2196594478	895	{2: 141, 3: 293, 4: 79, 5: 19, 6: 4643, 8: 6360, 9: 1920, 10: 93, 11: 2434, 12: 666, 14: 2296, 15: 29, 16: 580, 17: 814}	{2: 0.006922963617616733, 3: 0.01438601659547307, 4: 0.0038788235871753327, 5: 0.000932881622232042, 6: 0.22796680905386163, 8: 0.3122698482839888, 9: 0.0942701428781853, 10: 0.0045662100456621, 11: 0.1195070457111995, 12: 0.032699955810870526, 14: 0.11273137919182992, 15: 0.0014238719497225904, 16: 0.02847743899445181, 17: 0.03996661265773064}	0.0	0.006922963617616733	0.01438601659547307	0.0038788235871753327	0.000932881622232042	0.22796680905386163	0.3122698482839888	0.0942701428781853	0.0045662100456621	0.1195070457111995	0.032699955810870526	0.11273137919182992	0.0014238719497225904	0.02847743899445181	0.03996661265773064	0.0	0.0	25.86020749665331	28.19149933065599	2.3312918340026805	Asia	0.0213089802130898	0.0213089802130898	0.0038788235871753327	0.3335788284970786	0.34202386212991603	0.34202386212991603	0.34202386212991603	0.3168360583296509	0.3168360583296509	0.3168360583296509
288	290	296.0	Dandong Sinuiju	190.387792683	1157.066	156.0	China	124246.30814299999	190387792.683	867438.833525285	867	{1: 2, 2: 705, 3: 819, 4: 180, 5: 672, 6: 4262, 7: 5, 8: 4256, 9: 3193, 10: 313, 11: 1990, 12: 1198, 14: 5851, 15: 11, 16: 45, 17: 1393}	{1: 8.033741715203857e-05, 2: 0.028318939546093592, 3: 0.03289817232375979, 4: 0.00723036754368347, 5: 0.026993372163084957, 6: 0.17119903595099417, 7: 0.0002008435428800964, 8: 0.17095802369953805, 9: 0.12825868648322955, 10: 0.012572805784294035, 11: 0.07993573006627837, 12: 0.0481221128740711, 14: 0.2350271138782888, 15: 0.0004418557943362121, 16: 0.0018075918859208676, 17: 0.05595501104639486}	8.033741715203857e-05	0.028318939546093592	0.03289817232375979	0.00723036754368347	0.026993372163084957	0.17119903595099417	0.17095802369953805	0.12825868648322955	0.012572805784294035	0.07993573006627837	0.0481221128740711	0.2350271138782888	0.0004418557943362121	0.0018075918859208676	0.05595501104639486	0.0002008435428800964	0.0	9.685445205479486	12.799828767123325	3.1143835616438373	Asia	0.06129744928700542	0.06129744928700542	0.007310704960835509	0.23225547298654348	0.25205864631452096	0.25205864631452096	0.25205864631452096	0.18361116690098414	0.18361116690098414	0.1835308294838321
289	291	297.0	Danyang	129.156039587	619.388	156.0	China	63958.9333533	129156039.587	371607.6382100582	372	{1: 7, 2: 424, 3: 299, 4: 1384, 5: 1285, 6: 2410, 8: 3914, 9: 1288, 10: 91, 11: 15, 12: 26, 14: 3937, 17: 136}	{1: 0.00046004206098843324, 2: 0.02786540483701367, 3: 0.01965036803364879, 4: 0.09095688748685594, 5: 0.08445057833859096, 6: 0.15838590956887486, 8: 0.2572292323869611, 9: 0.08464773922187172, 10: 0.005980546792849632, 11: 0.0009858044164037854, 12: 0.0017087276550998948, 14: 0.25874079915878023, 17: 0.008937960042060988}	0.00046004206098843324	0.02786540483701367	0.01965036803364879	0.09095688748685594	0.08445057833859096	0.15838590956887486	0.2572292323869611	0.08464773922187172	0.005980546792849632	0.0009858044164037854	0.0017087276550998948	0.25874079915878023	0.0	0.0	0.008937960042060988	0.0	0.0	15.973857142857176	18.264285714285748	2.2904285714285706	Asia	0.047975814931650894	0.047975814931650894	0.09141692954784437	0.305205047318612	0.40214248159831756	0.40214248159831756	0.40214248159831756	0.2636698212407992	0.2636698212407992	0.26320977917981075
290	292	298.0	Daqing	431.727384481	1660.653	156.0	China	315795.86777	431727384.481	799513.3678706158	800	{1: 21, 2: 339, 3: 409, 4: 571, 5: 2458, 6: 2928, 8: 23475, 9: 1066, 10: 90, 11: 82, 12: 197, 14: 27756, 15: 135, 16: 2333, 17: 933}	{1: 0.00033443218193110697, 2: 0.00539869093688787, 3: 0.006513464876658226, 4: 0.009093370280126765, 5: 0.039144490627936235, 6: 0.046629401366394346, 8: 0.37384740337298744, 9: 0.016976414568502858, 10: 0.0014332807797047442, 11: 0.0013058780437309892, 12: 0.0031372923733537176, 14: 0.4420237924609431, 15: 0.002149921169557116, 16: 0.037153822878346315, 17: 0.01485834408293918}	0.00033443218193110697	0.00539869093688787	0.006513464876658226	0.009093370280126765	0.039144490627936235	0.046629401366394346	0.37384740337298744	0.016976414568502858	0.0014332807797047442	0.0013058780437309892	0.0031372923733537176	0.4420237924609431	0.002149921169557116	0.037153822878346315	0.01485834408293918	0.0	0.0	4.383472415391776	7.9583796940195075	3.574907278627731	Asia	0.012246587995477204	0.012246587995477204	0.009427802462057872	0.3860939913684647	0.39662064242829614	0.39662064242829614	0.39662064242829614	0.3756151163346233	0.3756151163346233	0.37528068415269217
291	293	299.0	Darbhanga	91.4856747425	328.518	356.0	India	51242.1050158	91485674.7425	400895.62375450134	401	{2: 1, 3: 564, 4: 9, 5: 41, 6: 3320, 8: 272, 9: 2308, 11: 377, 12: 9, 13: 3, 14: 3243, 16: 10, 17: 32}	{2: 9.814505839630975e-05, 3: 0.0553538129355187, 4: 0.0008833055255667877, 5: 0.0040239473942487, 6: 0.32584159387574835, 8: 0.02669545588379625, 9: 0.2265187947786829, 11: 0.037000687015408776, 12: 0.0008833055255667877, 13: 0.00029443517518892924, 14: 0.3182844243792325, 16: 0.0009814505839630975, 17: 0.003140641868681912}	0.0	9.814505839630975e-05	0.0553538129355187	0.0008833055255667877	0.0040239473942487	0.32584159387574835	0.02669545588379625	0.2265187947786829	0.0	0.037000687015408776	0.0008833055255667877	0.3182844243792325	0.0	0.0009814505839630975	0.003140641868681912	0.0	0.00029443517518892924	25.45101449275365	27.630289855072498	2.179275362318847	Asia	0.05545195799391501	0.05545195799391501	0.0008833055255667877	0.08214741387771127	0.08303071940327805	0.08303071940327805	0.08303071940327805	0.02669545588379625	0.02669545588379625	0.02669545588379625
292	294	300.0	Dar-el-Beida (Casablanca)	289.79003319	3544.498	504.0	Morocco	104691.48457199999	289790033.19	3423511.3963207006	3424	{2: 2701, 3: 2808, 4: 16, 5: 213, 6: 2976, 8: 16411, 9: 4096, 10: 192, 11: 1, 12: 44, 13: 4, 14: 3726, 15: 26, 16: 1217, 17: 10}	{2: 0.07842397142940101, 3: 0.08153073371853314, 4: 0.00046456258529078715, 5: 0.006184489416683604, 6: 0.08640864086408641, 8: 0.4764960367004442, 9: 0.11892802183444151, 10: 0.005574751023489446, 11: 2.9035161580674197e-05, 12: 0.0012775471095496647, 13: 0.00011614064632269679, 14: 0.10818501204959205, 15: 0.0007549142010975291, 16: 0.035335791643680496, 17: 0.00029035161580674197}	0.0	0.07842397142940101	0.08153073371853314	0.00046456258529078715	0.006184489416683604	0.08640864086408641	0.4764960367004442	0.11892802183444151	0.005574751023489446	2.9035161580674197e-05	0.0012775471095496647	0.10818501204959205	0.0007549142010975291	0.035335791643680496	0.00029035161580674197	0.0	0.00011614064632269679	18.35131362889987	20.34090722495898	1.989593596059109	Africa	0.15995470514793414	0.15995470514793414	0.00046456258529078715	0.6364507418483784	0.6424900554571586	0.6424900554571586	0.6424900554571586	0.48207078772393364	0.48207078772393364	0.48207078772393364
293	295	301.0	Dar es Salaam	527.377201449	5408.669	834.0	United Republic of Tanzania	160554.892548	527377201.449	4529510.801183581	4530	{2: 32, 3: 6639, 4: 29, 5: 26, 6: 30794, 7: 313, 8: 3448, 9: 8111, 10: 77, 11: 887, 12: 529, 13: 58, 14: 1658, 15: 32, 16: 27, 17: 118}	{2: 0.000606313236575846, 3: 0.12579104930084506, 4: 0.0005494713706468605, 5: 0.0004926295047178749, 6: 0.5834628064723938, 7: 0.005930501345257494, 8: 0.06533025124104741, 9: 0.15368145818333395, 10: 0.0014589412255106293, 11: 0.016806245026336732, 12: 0.010023115692144454, 13: 0.001098942741293721, 14: 0.03141460457008602, 15: 0.000606313236575846, 16: 0.0005115767933608701, 17: 0.002235780059…	0.0	0.000606313236575846	0.12579104930084506	0.0005494713706468605	0.0004926295047178749	0.5834628064723938	0.06533025124104741	0.15368145818333395	0.0014589412255106293	0.016806245026336732	0.010023115692144454	0.03141460457008602	0.000606313236575846	0.0005115767933608701	0.0022357800598734323	0.005930501345257494	0.001098942741293721	25.86704545454549	28.146063311688348	2.2790178571428577	Africa	0.1263973625374209	0.1263973625374209	0.0005494713706468605	0.1917276137784683	0.1937360263746258	0.1937360263746258	0.1937360263746258	0.06678919246655804	0.06678919246655804	0.06678919246655804
294	296	302.0	Datong	260.795480424	1567.04	156.0	China	111752.042067	260795480.42399997	1320402.574007824	1320	{1: 308, 2: 2820, 3: 1397, 4: 766, 5: 2990, 6: 2939, 7: 1260, 8: 9060, 9: 236, 10: 317, 11: 24, 12: 540, 13: 13, 14: 9570, 15: 308, 16: 1370, 17: 163}	{1: 0.009037293506645932, 2: 0.08274405093747249, 3: 0.040990581262286906, 4: 0.022475866318476572, 5: 0.0877321674833485, 6: 0.08623573251958569, 7: 0.03697074616355154, 8: 0.2658372700331563, 9: 0.006924679440157272, 10: 0.009301370264957014, 11: 0.0007042046888295531, 12: 0.015844605498664944, 13: 0.0003814442064493413, 14: 0.2808016196707843, 15: 0.009037293506645932, 16: 0.04019835098735366,…	0.009037293506645932	0.08274405093747249	0.040990581262286906	0.022475866318476572	0.0877321674833485	0.08623573251958569	0.2658372700331563	0.006924679440157272	0.009301370264957014	0.0007042046888295531	0.015844605498664944	0.2808016196707843	0.009037293506645932	0.04019835098735366	0.0047827235116340485	0.03697074616355154	0.0003814442064493413	7.734256926952175	10.914336691855617	3.180079764903442	Asia	0.13277192570640534	0.13277192570640534	0.031513159825122504	0.39860919573956166	0.4303864323229952	0.4303864323229952	0.4303864323229952	0.2841759338047593	0.2841759338047593	0.27513864029811336
295	297	303.0	Davangere	90.7642662911	477.219	356.0	India	50184.7366904	90764266.2911	329001.1577641964	329	{2: 4, 3: 893, 5: 2, 6: 2110, 8: 58, 9: 2351, 11: 99, 13: 1, 14: 3800, 15: 5, 16: 52, 17: 6}	{2: 0.0004263937746508901, 3: 0.09519241019081122, 5: 0.00021319688732544505, 6: 0.22492271612834452, 8: 0.006182709732437906, 9: 0.25061294105106063, 11: 0.01055324592260953, 13: 0.00010659844366272253, 14: 0.4050740859183456, 15: 0.0005329922183136127, 16: 0.0055431190704615715, 17: 0.0006395906619763352}	0.0	0.0004263937746508901	0.09519241019081122	0.0	0.00021319688732544505	0.22492271612834452	0.006182709732437906	0.25061294105106063	0.0	0.01055324592260953	0.0	0.4050740859183456	0.0005329922183136127	0.0055431190704615715	0.0006395906619763352	0.0	0.00010659844366272253	25.405580357142895	27.940029761904796	2.534449404761901	Asia	0.09561880396546212	0.09561880396546212	0.0	0.10180151369790003	0.10180151369790003	0.10180151369790003	0.10180151369790003	0.006182709732437906	0.006182709732437906	0.006182709732437906
296	298	304.0	Huangshi Daye	339.634224621	1284.027	156.0	China	317590.171397	339634224.621	890908.41673024	891	{1: 1, 2: 485, 3: 630, 4: 1440, 5: 1537, 6: 7495, 7: 1, 8: 6076, 9: 8720, 10: 123, 11: 4557, 12: 1366, 14: 3752, 15: 15, 16: 305, 17: 2822}	{1: 2.5429116338207246e-05, 2: 0.012333121424030515, 3: 0.016020343293070567, 4: 0.03661792752701844, 5: 0.03908455181182454, 6: 0.19059122695486333, 7: 2.5429116338207246e-05, 8: 0.15450731087094724, 9: 0.2217418944691672, 10: 0.0031277813095994915, 11: 0.11588048315321042, 12: 0.0347361729179911, 14: 0.0954100445009536, 15: 0.0003814367450731087, 16: 0.007755880483153211, 17: 0.0717609663064208…	2.5429116338207246e-05	0.012333121424030515	0.016020343293070567	0.03661792752701844	0.03908455181182454	0.19059122695486333	0.15450731087094724	0.2217418944691672	0.0031277813095994915	0.11588048315321042	0.0347361729179911	0.0954100445009536	0.0003814367450731087	0.007755880483153211	0.07176096630642086	2.5429116338207246e-05	0.0	17.493019005847987	19.675310672514655	2.182291666666668	Asia	0.02837889383343929	0.02837889383343929	0.03664335664335665	0.18288620470438652	0.22263191354100445	0.22263191354100445	0.22263191354100445	0.15766052129688493	0.15766052129688493	0.15763509218054672
297	299	305.0	Dayton	137.420586816	733.929	840.0	United States of America	143654.831401	137420586.816	144734.4480704232	145	{3: 108, 4: 6, 5: 202, 6: 9220, 8: 2645, 9: 1488, 11: 773, 12: 1450, 14: 1723, 15: 37, 16: 61, 17: 168}	{3: 0.006039930652648062, 4: 0.00033555170292489235, 5: 0.011296907331804709, 6: 0.515631116827918, 8: 0.1479223757060567, 9: 0.08321682232537331, 11: 0.0432302443934903, 12: 0.08109166154018231, 14: 0.09635926402326492, 15: 0.0020692355013701693, 16: 0.0034114423130697387, 17: 0.009395447681896986}	0.0	0.0	0.006039930652648062	0.00033555170292489235	0.011296907331804709	0.515631116827918	0.1479223757060567	0.08321682232537331	0.0	0.0432302443934903	0.08109166154018231	0.09635926402326492	0.0020692355013701693	0.0034114423130697387	0.009395447681896986	0.0	0.0	11.736771844660227	15.44122168284793	3.7044498381877022	North America	0.006039930652648062	0.006039930652648062	0.00033555170292489235	0.15396230635870478	0.15429785806162966	0.15429785806162966	0.15429785806162966	0.1479223757060567	0.1479223757060567	0.1479223757060567
298	300	306.0	Daytona Beach-Port Orange	303.548275344	420.585	840.0	United States of America	444800.135266	303548275.344	214868.56709566293	215	{3: 132, 4: 8, 5: 38, 6: 15703, 8: 2357, 9: 3191, 10: 2, 11: 6195, 12: 4380, 14: 2092, 15: 49, 16: 105, 17: 300}	{3: 0.0038203287798101414, 4: 0.00023153507756425097, 5: 0.0010997916184301922, 6: 0.45447441537392913, 8: 0.06821602222736745, 9: 0.0923535540634406, 10: 5.788376939106274e-05, 11: 0.17929497568881686, 12: 0.1267654549664274, 14: 0.06054642278305163, 15: 0.0014181523500810373, 16: 0.0030388978930307943, 17: 0.008682565408659412}	0.0	0.0	0.0038203287798101414	0.00023153507756425097	0.0010997916184301922	0.45447441537392913	0.06821602222736745	0.0923535540634406	5.788376939106274e-05	0.17929497568881686	0.1267654549664274	0.06054642278305163	0.0014181523500810373	0.0030388978930307943	0.008682565408659412	0.0	0.0	21.870935960591165	24.30408456486046	2.433148604269295	North America	0.0038203287798101414	0.0038203287798101414	0.00023153507756425097	0.07203635100717759	0.0723257698541329	0.0723257698541329	0.0723257698541329	0.0682739059967585	0.0682739059967585	0.0682739059967585
299	301	307.0	Dazhou	81.8017527021	586.613	156.0	China	47330.1371751	81801752.7021	505442.45459371805	505	{1: 5, 2: 338, 3: 90, 4: 422, 5: 523, 6: 2867, 8: 1693, 9: 921, 10: 89, 11: 1563, 12: 605, 14: 71, 15: 15, 16: 20, 17: 335}	{1: 0.0005231767290990897, 2: 0.03536674688709846, 3: 0.009417181123783614, 4: 0.04415611593596317, 5: 0.05472428586376478, 6: 0.29998953646541804, 8: 0.17714764047295176, 9: 0.09636915350005232, 10: 0.009312545777963796, 11: 0.16354504551637544, 12: 0.06330438422098986, 14: 0.007429109553207074, 15: 0.001569530187297269, 16: 0.0020927069163963587, 17: 0.03505284084963901}	0.0005231767290990897	0.03536674688709846	0.009417181123783614	0.04415611593596317	0.05472428586376478	0.29998953646541804	0.17714764047295176	0.09636915350005232	0.009312545777963796	0.16354504551637544	0.06330438422098986	0.007429109553207074	0.001569530187297269	0.0020927069163963587	0.03505284084963901	0.0	0.0	17.96703539823012	20.6072271386431	2.6401917404129804	Asia	0.04530710473998116	0.04530710473998116	0.04467929266506226	0.2224547452129329	0.2759234069268599	0.2759234069268599	0.2759234069268599	0.18698336298001467	0.18698336298001467	0.18646018625091554
300	302	308.0	Deir El-Zor(Deir ez-Zor)	69.5716997824	430.303	760.0	Syrian Arab Republic	41769.50343450001	69571699.7824	124692.26899421215	125	{2: 1, 3: 772, 6: 386, 8: 430, 9: 1281, 12: 32, 13: 104, 14: 1112, 15: 366, 16: 3838, 17: 208}	{2: 0.00011723329425556858, 3: 0.09050410316529894, 6: 0.04525205158264947, 8: 0.05041031652989449, 9: 0.15017584994138336, 12: 0.0037514654161781946, 13: 0.012192262602579133, 14: 0.13036342321219227, 15: 0.0429073856975381, 16: 0.4499413833528722, 17: 0.024384525205158266}	0.0	0.00011723329425556858	0.09050410316529894	0.0	0.0	0.04525205158264947	0.05041031652989449	0.15017584994138336	0.0	0.0	0.0037514654161781946	0.13036342321219227	0.0429073856975381	0.4499413833528722	0.024384525205158266	0.0	0.012192262602579133	20.931163194444476	24.704340277777813	3.773177083333337	Asia	0.09062133645955452	0.09062133645955452	0.0	0.141031652989449	0.141031652989449	0.141031652989449	0.141031652989449	0.05041031652989449	0.05041031652989449	0.05041031652989449
301	303	309.0	Delhi	1176.82751106	26453.827	356.0	India	263853.389611	1176827511.06	17843028.491231203	17843	{1: 4, 2: 1598, 3: 41589, 4: 210, 5: 7720, 6: 29642, 8: 26042, 9: 2275, 10: 6, 11: 220, 12: 18, 13: 16, 14: 22066, 15: 175, 16: 1629, 17: 886}	{1: 2.982937596945472e-05, 2: 0.01191683569979716, 3: 0.31014347929841307, 4: 0.0015660422383963726, 5: 0.05757069562104761, 6: 0.2210505906216442, 8: 0.19420415224913495, 9: 0.01696545758262737, 10: 4.4744063954182076e-05, 11: 0.0016406156783200095, 12: 0.00013423219186254625, 13: 0.00011931750387781887, 14: 0.16455375253549695, 15: 0.0013050351986636439, 16: 0.012148013363560434, 17: 0.00660720…	2.982937596945472e-05	0.01191683569979716	0.31014347929841307	0.0015660422383963726	0.05757069562104761	0.2210505906216442	0.19420415224913495	0.01696545758262737	4.4744063954182076e-05	0.0016406156783200095	0.00013423219186254625	0.16455375253549695	0.0013050351986636439	0.012148013363560434	0.006607206777234221	0.0	0.00011931750387781887	24.7713314053128	26.38884961439592	1.6175182090831193	Asia	0.3220901443741797	0.3220901443741797	0.0015958716143658273	0.5162942966233146	0.5179050829256652	0.5179050829256652	0.5179050829256652	0.1942787256890586	0.1942787256890586	0.19424889631308914
302	304	310.0	Dengfeng	67.9510653039	416.406	156.0	China	38297.9634418	67951065.3039	138680.76712474227	139	{2: 426, 3: 209, 4: 39, 5: 359, 6: 1306, 7: 43, 8: 883, 9: 1197, 10: 1, 11: 1226, 12: 556, 13: 68, 14: 1764, 15: 101, 16: 50, 17: 16}	{2: 0.05167394468704512, 3: 0.02535177098495876, 4: 0.004730713245997089, 5: 0.043546821931101404, 6: 0.158418243571082, 7: 0.005215914604560893, 8: 0.10710819990295972, 9: 0.14519650655021835, 10: 0.00012130033964095099, 11: 0.14871421639980592, 12: 0.06744298884036876, 13: 0.008248423095584668, 14: 0.21397379912663755, 15: 0.012251334303736051, 16: 0.0060650169820475495, 17: 0.00194080543425521…	0.0	0.05167394468704512	0.02535177098495876	0.004730713245997089	0.043546821931101404	0.158418243571082	0.10710819990295972	0.14519650655021835	0.00012130033964095099	0.14871421639980592	0.06744298884036876	0.21397379912663755	0.012251334303736051	0.0060650169820475495	0.0019408054342552159	0.005215914604560893	0.008248423095584668	13.48460884353745	15.74804421768711	2.26343537414966	Asia	0.07702571567200388	0.07702571567200388	0.004730713245997089	0.1841339155749636	0.18898592916060164	0.18898592916060164	0.18898592916060164	0.10722950024260067	0.10722950024260067	0.10722950024260067
303	305	311.0	Dengzhou	91.3166070043	547.541	156.0	China	37896.6143006	91316607.0043	304165.5272052116	304	{2: 45, 3: 459, 4: 104, 5: 618, 6: 1472, 8: 1918, 9: 2040, 11: 1, 12: 41, 14: 3929, 16: 16, 17: 205}	{2: 0.004148230088495576, 3: 0.04231194690265487, 4: 0.009587020648967551, 5: 0.056969026548672565, 6: 0.13569321533923304, 8: 0.17680678466076696, 9: 0.18805309734513273, 11: 9.218289085545723e-05, 12: 0.0037794985250737463, 14: 0.36218657817109146, 16: 0.0014749262536873156, 17: 0.01889749262536873}	0.0	0.004148230088495576	0.04231194690265487	0.009587020648967551	0.056969026548672565	0.13569321533923304	0.17680678466076696	0.18805309734513273	0.0	9.218289085545723e-05	0.0037794985250737463	0.36218657817109146	0.0	0.0014749262536873156	0.01889749262536873	0.0	0.0	16.08556910569109	18.32215447154475	2.23658536585366	Asia	0.046460176991150445	0.046460176991150445	0.009587020648967551	0.2232669616519174	0.23285398230088494	0.23285398230088494	0.23285398230088494	0.17680678466076696	0.17680678466076696	0.17680678466076696
304	306	312.0	Denizli	120.825559169	569.524	792.0	Turkey	76448.71155170002	120825559.169	460522.3496848643	461	{2: 129, 3: 2134, 4: 4, 5: 24, 6: 5007, 8: 2007, 9: 1751, 11: 748, 12: 295, 13: 62, 14: 2381, 15: 35, 16: 710, 17: 3}	{2: 0.008436886854153041, 3: 0.13956834532374102, 4: 0.0002616088947024199, 5: 0.0015696533682145193, 6: 0.3274689339437541, 8: 0.13126226291693918, 9: 0.1145192936559843, 11: 0.04892086330935252, 12: 0.019293655984303465, 13: 0.004054937867887508, 14: 0.15572269457161544, 15: 0.002289077828646174, 16: 0.04643557880967953, 17: 0.0001962066710268149}	0.0	0.008436886854153041	0.13956834532374102	0.0002616088947024199	0.0015696533682145193	0.3274689339437541	0.13126226291693918	0.1145192936559843	0.0	0.04892086330935252	0.019293655984303465	0.15572269457161544	0.002289077828646174	0.04643557880967953	0.0001962066710268149	0.0	0.004054937867887508	17.232029795158322	20.967690875232808	3.735661080074486	Asia	0.14800523217789405	0.14800523217789405	0.0002616088947024199	0.27926749509483323	0.2795291039895357	0.2795291039895357	0.2795291039895357	0.13126226291693918	0.13126226291693918	0.13126226291693918
305	307	313.0	Denver-Aurora	1712.95612291	2636.106	840.0	United States of America	912315.267733	1712956122.91	2327036.94659117	2327	{1: 147, 2: 67, 3: 3142, 4: 884, 5: 2357, 6: 89510, 8: 35540, 9: 20349, 10: 37, 11: 849, 12: 5040, 13: 997, 14: 55781, 15: 1432, 16: 6151, 17: 419}	{1: 0.000660074898294582, 2: 0.00030085046384855095, 3: 0.014108539662867868, 4: 0.0039694300006286425, 5: 0.010583649899866189, 6: 0.40192723909080297, 8: 0.15958545500264928, 9: 0.09137322520677857, 10: 0.00016614130093128935, 11: 0.0038122693105585043, 12: 0.022631139370099956, 13: 0.0044768345142836615, 14: 0.2504737272229257, 15: 0.006430117376583955, 16: 0.02761986870346921, 17: 0.001881437…	0.000660074898294582	0.00030085046384855095	0.014108539662867868	0.0039694300006286425	0.010583649899866189	0.40192723909080297	0.15958545500264928	0.09137322520677857	0.00016614130093128935	0.0038122693105585043	0.022631139370099956	0.2504737272229257	0.006430117376583955	0.02761986870346921	0.0018814379754110875	0.0	0.0044768345142836615	9.25713594113094	12.758807771753196	3.501671830622257	North America	0.015069465025011	0.015069465025011	0.0046295048989232245	0.17465492002766028	0.1787904913292202	0.1787904913292202	0.1787904913292202	0.16041167120187516	0.16041167120187516	0.15975159630358057
306	308	314.0	Dera Ghazikhan	86.5461847844	361.237	586.0	Pakistan	39009.2643016	86546184.7844	403477.3951358795	403	{3: 1237, 6: 1320, 8: 261, 9: 1292, 13: 8, 14: 5589, 16: 290}	{3: 0.1237371211363409, 6: 0.13203961188356508, 8: 0.026107832349704912, 9: 0.12923877163148945, 13: 0.0008002400720216065, 14: 0.5590677203160949, 16: 0.029008702610783234}	0.0	0.0	0.1237371211363409	0.0	0.0	0.13203961188356508	0.026107832349704912	0.12923877163148945	0.0	0.0	0.0	0.5590677203160949	0.0	0.029008702610783234	0.0	0.0	0.0008002400720216065	26.260775862069003	29.132399425287396	2.8716235632183924	Asia	0.1237371211363409	0.1237371211363409	0.0	0.14984495348604582	0.14984495348604582	0.14984495348604582	0.14984495348604582	0.026107832349704912	0.026107832349704912	0.026107832349704912
307	309	315.0	Des Moines	391.769427692	504.64	840.0	United States of America	302752.00346	391769427.692	368281.78423455625	368	{1: 18, 2: 1, 3: 233, 4: 5, 5: 412, 6: 25129, 8: 6324, 9: 2843, 10: 2, 11: 2038, 12: 4166, 14: 10537, 15: 65, 16: 314, 17: 327}	{1: 0.00034341969702751174, 2: 1.9078872057083984e-05, 3: 0.004445377189300569, 4: 9.539436028541992e-05, 5: 0.007860495287518601, 6: 0.4794329759224635, 8: 0.12065478688899912, 9: 0.05424123325828977, 10: 3.815774411416797e-05, 11: 0.038882741252337163, 12: 0.07948258098981188, 14: 0.20103407486549396, 15: 0.001240126683710459, 16: 0.005990765825924372, 17: 0.006238791162666463}	0.00034341969702751174	1.9078872057083984e-05	0.004445377189300569	9.539436028541992e-05	0.007860495287518601	0.4794329759224635	0.12065478688899912	0.05424123325828977	3.815774411416797e-05	0.038882741252337163	0.07948258098981188	0.20103407486549396	0.001240126683710459	0.005990765825924372	0.006238791162666463	0.0	0.0	10.062123700054768	14.04558018609746	3.9834564860426926	North America	0.004807875758385164	0.004807875758385164	0.0004388140573129317	0.1254626626473843	0.12559621475178387	0.12559621475178387	0.12559621475178387	0.12103636433014081	0.12103636433014081	0.1206929446331133
308	310	316.0	Detroit Windsor	3050.78482535	3932.969	840.0	United States of America	2241920.08139	3050784825.35	3475870.2277207393	3476	{1: 97, 2: 98, 3: 4259, 4: 256, 5: 3637, 6: 233275, 8: 50583, 9: 23148, 10: 386, 11: 25458, 12: 28333, 13: 11, 14: 41318, 15: 704, 16: 1511, 17: 331}	{1: 0.00023463673637232253, 2: 0.00023705567179884134, 3: 0.010302245981543523, 4: 0.00061924746918881, 5: 0.008797668146248836, 6: 0.5642771616211705, 8: 0.1223570106795999, 9: 0.05599351725305693, 10: 0.0009337090746362526, 11: 0.061581258088315334, 12: 0.06853569743955686, 13: 2.660828969170668e-05, 14: 0.09994557395290332, 15: 0.0017029305402692274, 16: 0.0036550114294698903, 17: 0.0008006676…	0.00023463673637232253	0.00023705567179884134	0.010302245981543523	0.00061924746918881	0.008797668146248836	0.5642771616211705	0.1223570106795999	0.05599351725305693	0.0009337090746362526	0.061581258088315334	0.06853569743955686	0.09994557395290332	0.0017029305402692274	0.0036550114294698903	0.0008006676261777192	0.0	2.660828969170668e-05	9.621677061677095	13.78521309771313	4.163536036036035	North America	0.010773938389714688	0.010773938389714688	0.0008538842055611326	0.1331309490693146	0.13468390561313964	0.13468390561313964	0.13468390561313964	0.12352535649060847	0.12352535649060847	0.12329071975423615
309	311	317.0	Dezhou	192.615623056	611.171	156.0	China	93641.5214649	192615623.056	552650.6494342387	553	{1: 6, 2: 243, 3: 1095, 4: 679, 5: 823, 6: 3451, 8: 8823, 9: 1378, 10: 147, 11: 14, 12: 46, 13: 1, 14: 7374, 15: 2, 16: 13, 17: 159}	{1: 0.0002473818751546137, 2: 0.010018965943761853, 3: 0.045147192215716996, 4: 0.027995382204997112, 5: 0.03393254720870784, 6: 0.14228580852642864, 8: 0.3637750474148594, 9: 0.05681537066050961, 10: 0.006060855941288035, 11: 0.0005772243753607652, 12: 0.0018965943761853714, 13: 4.1230312525768946e-05, 14: 0.3040323245650202, 15: 8.246062505153789e-05, 16: 0.0005359940628349962, 17: 0.0065556196…	0.0002473818751546137	0.010018965943761853	0.045147192215716996	0.027995382204997112	0.03393254720870784	0.14228580852642864	0.3637750474148594	0.05681537066050961	0.006060855941288035	0.0005772243753607652	0.0018965943761853714	0.3040323245650202	8.246062505153789e-05	0.0005359940628349962	0.0065556196915972625	0.0	4.1230312525768946e-05	14.043669022379303	16.35073616018849	2.3070671378091845	Asia	0.05541354003463346	0.05541354003463346	0.028242764080151726	0.41918858744949283	0.453244825595778	0.453244825595778	0.453244825595778	0.370083285231302	0.370083285231302	0.3698359033561474
310	312	318.0	Dhaka	500.290960228	18237.104	50.0	Bangladesh	1113664.86296	500290960.228	12686439.741544485	12686	{2: 5395, 3: 5350, 4: 3735, 5: 5854, 6: 9559, 8: 6103, 9: 7947, 10: 541, 11: 78, 12: 92, 14: 8938, 15: 26, 16: 345, 17: 703}	{2: 0.0986902279296089, 3: 0.0978670471591117, 4: 0.0683240039512677, 5: 0.10708667178868035, 6: 0.17486188855961657, 8: 0.11164160538543152, 9: 0.14537372406980573, 10: 0.009896462151977464, 11: 0.0014268466688618154, 12: 0.0016829473530165, 14: 0.1635019939267552, 15: 0.0004756155562872718, 16: 0.006311052573811876, 17: 0.012859912925767387}	0.0	0.0986902279296089	0.0978670471591117	0.0683240039512677	0.10708667178868035	0.17486188855961657	0.11164160538543152	0.14537372406980573	0.009896462151977464	0.0014268466688618154	0.0016829473530165	0.1635019939267552	0.0004756155562872718	0.006311052573811876	0.012859912925767387	0.0	0.0	25.513739451476827	27.88648470464138	2.3727452531645525	Asia	0.1965572750887206	0.1965572750887206	0.0683240039512677	0.3081988804741521	0.3864193465773973	0.3864193465773973	0.3864193465773973	0.12153806753740899	0.12153806753740899	0.12153806753740899
311	313	319.0	Dimashq (Damascus)	411.80100508	2586.032	760.0	Syrian Arab Republic	110268.844314	411801005.08000004	3315213.509286344	3315	{1: 1, 2: 4413, 3: 8973, 4: 2, 5: 660, 6: 10373, 8: 4104, 9: 8106, 11: 7, 12: 29, 13: 247, 14: 686, 15: 5374, 16: 6429}	{1: 2.024127601003967e-05, 2: 0.08932475103230508, 3: 0.181624969638086, 4: 4.048255202007934e-05, 5: 0.013359242166626184, 6: 0.2099627560521415, 8: 0.08307019674520282, 9: 0.1640757833373816, 11: 0.0001416889320702777, 12: 0.0005869970042911505, 13: 0.0049995951744797994, 14: 0.013885515342887216, 15: 0.10877661727795321, 16: 0.13013116346854506}	2.024127601003967e-05	0.08932475103230508	0.181624969638086	4.048255202007934e-05	0.013359242166626184	0.2099627560521415	0.08307019674520282	0.1640757833373816	0.0	0.0001416889320702777	0.0005869970042911505	0.013885515342887216	0.10877661727795321	0.13013116346854506	0.0	0.0	0.0049995951744797994	17.162209639953577	20.62103658536589	3.4588269454123086	Asia	0.2709699619464011	0.2709699619464011	6.0723828030119014e-05	0.35404015869160393	0.35408064124362404	0.35408064124362404	0.35408064124362404	0.08309043802121285	0.08309043802121285	0.08307019674520282
312	314	320.0	Dindigul	81.2763949695	358.476	356.0	India	39357.17551980001	81276394.9695	203467.21941375732	203	{3: 521, 6: 1419, 8: 77, 9: 2200, 11: 14, 12: 8, 13: 4, 14: 3895, 16: 111, 17: 11}	{3: 0.06307506053268765, 6: 0.17179176755447942, 8: 0.009322033898305085, 9: 0.26634382566585957, 11: 0.001694915254237288, 12: 0.0009685230024213075, 13: 0.00048426150121065375, 14: 0.4715496368038741, 16: 0.013438256658595642, 17: 0.0013317191283292978}	0.0	0.0	0.06307506053268765	0.0	0.0	0.17179176755447942	0.009322033898305085	0.26634382566585957	0.0	0.001694915254237288	0.0009685230024213075	0.4715496368038741	0.0	0.013438256658595642	0.0013317191283292978	0.0	0.00048426150121065375	27.512925170068065	29.67465986394561	2.1617346938775484	Asia	0.06307506053268765	0.06307506053268765	0.0	0.07239709443099274	0.07239709443099274	0.07239709443099274	0.07239709443099274	0.009322033898305085	0.009322033898305085	0.009322033898305085
313	315	321.0	Diwaniyah	110.396685701	416.303	368.0	Iraq	47596.2328753	110396685.701	115959.2131075859	116	{2: 336, 3: 1092, 5: 2, 6: 1555, 8: 4132, 9: 1608, 13: 94, 14: 645, 15: 1, 16: 3538, 17: 5}	{2: 0.025830258302583026, 3: 0.08394833948339483, 5: 0.00015375153751537516, 6: 0.11954182041820419, 8: 0.3176506765067651, 9: 0.12361623616236163, 13: 0.007226322263222632, 14: 0.04958487084870849, 15: 7.687576875768758e-05, 16: 0.27198646986469865, 17: 0.0003843788437884379}	0.0	0.025830258302583026	0.08394833948339483	0.0	0.00015375153751537516	0.11954182041820419	0.3176506765067651	0.12361623616236163	0.0	0.0	0.0	0.04958487084870849	7.687576875768758e-05	0.27198646986469865	0.0003843788437884379	0.0	0.007226322263222632	26.155463576158976	30.00391832229585	3.8484547461368734	Asia	0.10977859778597786	0.10977859778597786	0.0	0.42742927429274297	0.42742927429274297	0.42742927429274297	0.42742927429274297	0.3176506765067651	0.3176506765067651	0.3176506765067651
314	316	322.0	Diyarbakir	91.7993417248	938.349	792.0	Turkey	47471.5956631	91799341.7248	418264.8407895565	418	{2: 226, 3: 1151, 4: 6, 5: 253, 6: 2911, 8: 2001, 9: 1073, 11: 154, 12: 41, 13: 98, 14: 1533, 15: 26, 16: 2072, 17: 76}	{2: 0.019447551845796402, 3: 0.09904483263058257, 4: 0.0005163066861715859, 5: 0.02177093193356854, 6: 0.2504947939075811, 8: 0.1721882798382239, 9: 0.09233284571035195, 11: 0.013251871611737373, 12: 0.0035280956888391704, 13: 0.008433009207469236, 14: 0.1319163583168402, 15: 0.0022373289734102055, 16: 0.178297908957921, 17: 0.006539884691506755}	0.0	0.019447551845796402	0.09904483263058257	0.0005163066861715859	0.02177093193356854	0.2504947939075811	0.1721882798382239	0.09233284571035195	0.0	0.013251871611737373	0.0035280956888391704	0.1319163583168402	0.0022373289734102055	0.178297908957921	0.006539884691506755	0.0	0.008433009207469236	16.04523809523813	20.011090225563944	3.965852130325814	Asia	0.11849238447637897	0.11849238447637897	0.0005163066861715859	0.2906806643146029	0.29119697100077446	0.29119697100077446	0.29119697100077446	0.1721882798382239	0.1721882798382239	0.1721882798382239
315	317	323.0	Dnipropetrovsk	311.29975316	947.106	804.0	Ukraine	208467.534007	311299753.16	754872.331439171	755	{1: 7, 2: 204, 3: 863, 4: 618, 5: 3081, 6: 18999, 8: 5278, 9: 1895, 10: 299, 11: 2550, 12: 2486, 14: 5908, 15: 5, 16: 32, 17: 4728}	{1: 0.00014908525546823419, 2: 0.004344770302217111, 3: 0.018380082209869444, 4: 0.013162098268481246, 5: 0.06561881029966136, 6: 0.4046386812344259, 8: 0.11241028262304859, 9: 0.040359508444614826, 10: 0.006368070197857432, 11: 0.054309628777713885, 12: 0.05294656358486146, 14: 0.12582795561518967, 15: 0.00010648946819159585, 16: 0.0006815325964262134, 17: 0.10069644112197304}	0.00014908525546823419	0.004344770302217111	0.018380082209869444	0.013162098268481246	0.06561881029966136	0.4046386812344259	0.11241028262304859	0.040359508444614826	0.006368070197857432	0.054309628777713885	0.05294656358486146	0.12582795561518967	0.00010648946819159585	0.0006815325964262134	0.10069644112197304	0.0	0.0	9.010626911315022	13.18542813455661	4.174801223241587	Europe	0.022873937767554788	0.022873937767554788	0.01331118352394948	0.13528422039060337	0.15481438885694204	0.15481438885694204	0.15481438885694204	0.11892743807637425	0.11892743807637425	0.11877835282090601
316	318	324.0	Donetsk Makeyevka	529.031087918	1255.088	804.0	Ukraine	282202.765646	529031087.918	942510.9558599051	943	{1: 3, 2: 91, 3: 824, 4: 360, 5: 3177, 6: 29024, 8: 1711, 9: 6199, 10: 209, 11: 6574, 12: 8475, 13: 44, 14: 21606, 15: 358, 16: 435, 17: 30}	{1: 3.7917087967644084e-05, 2: 0.0011501516683518707, 3: 0.010414560161779576, 4: 0.00455005055611729, 5: 0.040154196157735085, 6: 0.36683518705763396, 8: 0.021625379170879675, 9: 0.07834934277047523, 10: 0.002641557128412538, 11: 0.08308897876643073, 12: 0.10711577350859454, 13: 0.0005561172901921132, 14: 0.2730788675429727, 15: 0.004524772497472194, 16: 0.0054979777553083925, 17: 0.000379170879…	3.7917087967644084e-05	0.0011501516683518707	0.010414560161779576	0.00455005055611729	0.040154196157735085	0.36683518705763396	0.021625379170879675	0.07834934277047523	0.002641557128412538	0.08308897876643073	0.10711577350859454	0.2730788675429727	0.004524772497472194	0.0054979777553083925	0.00037917087967644087	0.0	0.0005561172901921132	8.434694989106788	12.636437908496768	4.201742919389979	Europe	0.01160262891809909	0.01160262891809909	0.004587967644084934	0.033228008088978765	0.040419615773508596	0.040419615773508596	0.040419615773508596	0.024304853387259857	0.024304853387259857	0.024266936299292212
317	319	325.0	Dongtai	88.4285315518	592.468	156.0	China	54210.5560936	88428531.5518	283411.38016703725	283	{2: 101, 3: 240, 4: 578, 5: 335, 6: 1668, 8: 1698, 9: 2677, 10: 17, 12: 6, 14: 3009, 17: 204}	{2: 0.009588911041488655, 3: 0.02278553118769581, 4: 0.054875154277034086, 5: 0.031804803949492075, 6: 0.1583594417544859, 8: 0.16120763315294787, 9: 0.25415361245609036, 10: 0.0016139751257951201, 12: 0.0005696382796923954, 14: 0.28567359726573627, 17: 0.01936770150954144}	0.0	0.009588911041488655	0.02278553118769581	0.054875154277034086	0.031804803949492075	0.1583594417544859	0.16120763315294787	0.25415361245609036	0.0016139751257951201	0.0	0.0005696382796923954	0.28567359726573627	0.0	0.0	0.01936770150954144	0.0	0.0	15.118834688346924	17.57344173441738	2.454607046070455	Asia	0.032374442229184466	0.032374442229184466	0.054875154277034086	0.19358207538213235	0.25007120478496153	0.25007120478496153	0.25007120478496153	0.16282160827874298	0.16282160827874298	0.16282160827874298
318	320	326.0	Yiwu Dongyang	449.826117733	1639.496	156.0	China	211744.6062	449826117.733	1241382.9323946908	1241	{1: 247, 2: 2870, 3: 1735, 4: 1835, 5: 5576, 6: 17460, 7: 2, 8: 9705, 9: 681, 10: 137, 11: 9066, 12: 1160, 14: 713, 15: 12, 16: 35, 17: 383}	{1: 0.004785245171164539, 2: 0.05560183660421954, 3: 0.03361295697154038, 4: 0.03555030319468392, 5: 0.10802642540248368, 6: 0.33826065056086174, 7: 3.874692446287076e-05, 8: 0.18801945095608036, 9: 0.013193327779607494, 10: 0.002654164325706647, 11: 0.17563980859019315, 12: 0.02247321618846504, 14: 0.013813278571013426, 15: 0.00023248154677722456, 16: 0.0006780711781002383, 17: 0.007420036034639…	0.004785245171164539	0.05560183660421954	0.03361295697154038	0.03555030319468392	0.10802642540248368	0.33826065056086174	0.18801945095608036	0.013193327779607494	0.002654164325706647	0.17563980859019315	0.02247321618846504	0.013813278571013426	0.00023248154677722456	0.0006780711781002383	0.007420036034639751	3.874692446287076e-05	0.0	17.65354963948977	20.34310870770941	2.689559068219637	Asia	0.09400003874692446	0.09400003874692446	0.04033554836584846	0.28201948970300483	0.32022395722339536	0.32022395722339536	0.32022395722339536	0.19545886045295155	0.19545886045295155	0.190673615281787
319	321	327.0	Dortmund	78.6090775211	575.664	276.0	Germany	80619.1267277	78609077.5211	214032.3379482031	214	{1: 26, 2: 323, 3: 24, 4: 408, 5: 2092, 6: 5179, 8: 1858, 9: 357, 10: 88, 11: 943, 12: 949, 14: 391, 17: 6}	{1: 0.002056311293894337, 2: 0.02554571338184119, 3: 0.0018981335020563112, 4: 0.03226826953495729, 5: 0.16545397026257513, 6: 0.4096013919645682, 8: 0.1469471686175261, 9: 0.02823473584308763, 10: 0.006959822840873141, 11: 0.07458082885162923, 12: 0.0750553622271433, 14: 0.03092375830433407, 17: 0.0004745333755140778}	0.002056311293894337	0.02554571338184119	0.0018981335020563112	0.03226826953495729	0.16545397026257513	0.4096013919645682	0.1469471686175261	0.02823473584308763	0.006959822840873141	0.07458082885162923	0.0750553622271433	0.03092375830433407	0.0	0.0	0.0004745333755140778	0.0	0.0	9.940209790209822	12.773193473193508	2.8329836829836843	Europe	0.029500158177791835	0.029500158177791835	0.03432458082885163	0.17644732679531794	0.21567541917114838	0.21567541917114838	0.21567541917114838	0.1559633027522936	0.1559633027522936	0.15390699145839926
320	322	328.0	Douala	262.349580551	3050.792	120.0	Cameroon	245813.4761	262349580.55099997	1802645.4602656364	1803	{2: 28, 3: 6751, 4: 77, 5: 64, 6: 10368, 7: 75, 8: 2282, 9: 1821, 10: 72, 11: 3578, 12: 39, 14: 871, 15: 6, 16: 3, 17: 271}	{2: 0.0010643959552953698, 3: 0.2566334676499658, 4: 0.002927088877062267, 5: 0.002432905040675131, 6: 0.39413061658937126, 7: 0.002851060594541169, 8: 0.08674827035657265, 9: 0.0692237512354596, 10: 0.0027370181707595228, 11: 0.13601459743024405, 12: 0.001482551509161408, 14: 0.03311031703793811, 15: 0.00022808484756329354, 16: 0.00011404242378164677, 17: 0.01030183228160876}	0.0	0.0010643959552953698	0.2566334676499658	0.002927088877062267	0.002432905040675131	0.39413061658937126	0.08674827035657265	0.0692237512354596	0.0027370181707595228	0.13601459743024405	0.001482551509161408	0.03311031703793811	0.00022808484756329354	0.00011404242378164677	0.01030183228160876	0.002851060594541169	0.0	25.99860197368424	28.659813596491265	2.6612116228070235	Africa	0.2576978636052612	0.2576978636052612	0.002927088877062267	0.3444461339618339	0.35011024100965565	0.35011024100965565	0.35011024100965565	0.08948528852733217	0.08948528852733217	0.08948528852733217
321	323	329.0	Dresden	180.156061441	554.949	276.0	Germany	106677.768711	180156061.441	409106.98387791216	409	{1: 5, 2: 120, 3: 165, 4: 360, 5: 2663, 6: 10699, 8: 3043, 9: 1685, 10: 21, 11: 2940, 12: 2528, 14: 4081, 15: 1, 16: 3, 17: 324}	{1: 0.0001745931978490118, 2: 0.004190236748376284, 3: 0.0057615755290173895, 4: 0.01257071024512885, 5: 0.09298833717438369, 6: 0.37359452475731547, 8: 0.10625742021090859, 9: 0.05883790767511698, 10: 0.0007332914309658496, 11: 0.10266080033521895, 12: 0.08827432083246037, 14: 0.14250296808436344, 15: 3.491863956980236e-05, 16: 0.00010475591870940707, 17: 0.011313639220615965}	0.0001745931978490118	0.004190236748376284	0.0057615755290173895	0.01257071024512885	0.09298833717438369	0.37359452475731547	0.10625742021090859	0.05883790767511698	0.0007332914309658496	0.10266080033521895	0.08827432083246037	0.14250296808436344	3.491863956980236e-05	0.00010475591870940707	0.011313639220615965	0.0	0.0	9.346974206349245	12.588169642857178	3.241195436507935	Europe	0.010126405475242685	0.010126405475242685	0.012745303442977862	0.11638382568615127	0.12968782736224596	0.12968782736224596	0.12968782736224596	0.10716530483972345	0.10716530483972345	0.10699071164187443
322	324	330.0	Dublin	410.025279462	1184.771	372.0	Ireland	221176.16661899997	410025279.462	1193344.889244128	1193	{1: 76, 2: 1201, 3: 123, 4: 1293, 5: 3836, 6: 28971, 7: 1, 8: 7100, 9: 1977, 10: 471, 11: 2380, 12: 13454, 14: 6973, 15: 57, 16: 42, 17: 216}	{1: 0.0011148435551774215, 2: 0.017617461970632672, 3: 0.0018042862800897743, 4: 0.018967009432163236, 5: 0.05627026154816564, 6: 0.42497542943480365, 7: 1.4668994147071335e-05, 8: 0.10414985844420648, 9: 0.02900060142876003, 10: 0.006909096243270599, 11: 0.034912206070029775, 12: 0.19735664725469776, 14: 0.10228689618752843, 15: 0.0008361326663830661, 16: 0.000616097754176996, 17: 0.003168502735…	0.0011148435551774215	0.017617461970632672	0.0018042862800897743	0.018967009432163236	0.05627026154816564	0.42497542943480365	0.10414985844420648	0.02900060142876003	0.006909096243270599	0.034912206070029775	0.19735664725469776	0.10228689618752843	0.0008361326663830661	0.000616097754176996	0.0031685027357674085	1.4668994147071335e-05	0.0	10.10516520284403	11.891279799247211	1.7861145964031806	Europe	0.020536591805899868	0.020536591805899868	0.020081852987340658	0.12468645025010634	0.1505625559255402	0.1505625559255402	0.1505625559255402	0.1121737982426545	0.1121737982426545	0.11105895468747708
323	325	331.0	Durango	195.013592411	598.568	484.0	Mexico	75037.914943	195013592.411	595313.9176917402	595	{3: 4325, 4: 1, 5: 3, 6: 1512, 7: 1, 8: 3756, 9: 2585, 12: 23, 13: 1015, 14: 7137, 15: 69, 16: 908, 17: 13}	{3: 0.20259509087502342, 4: 4.6842795578040096e-05, 5: 0.0001405283867341203, 6: 0.07082630691399663, 7: 4.6842795578040096e-05, 8: 0.1759415401911186, 9: 0.12108862656923365, 12: 0.0010773842982949222, 13: 0.0475454375117107, 14: 0.3343170320404722, 15: 0.003232152894884767, 16: 0.04253325838486041, 17: 0.0006089563425145213}	0.0	0.0	0.20259509087502342	4.6842795578040096e-05	0.0001405283867341203	0.07082630691399663	0.1759415401911186	0.12108862656923365	0.0	0.0	0.0010773842982949222	0.3343170320404722	0.003232152894884767	0.04253325838486041	0.0006089563425145213	4.6842795578040096e-05	0.0475454375117107	17.291502624671953	20.75935039370082	3.467847769028868	North America	0.20259509087502342	0.20259509087502342	4.6842795578040096e-05	0.378536631066142	0.3785834738617201	0.3785834738617201	0.3785834738617201	0.1759415401911186	0.1759415401911186	0.1759415401911186
324	326	332.0	Durgapur	249.937070303	632.966	356.0	India	102609.024853	249937070.303	324645.74524474144	325	{1: 14, 2: 88, 3: 355, 4: 380, 5: 2107, 6: 9896, 8: 1956, 9: 2990, 10: 402, 11: 564, 12: 21, 14: 7275, 15: 18, 16: 544, 17: 646}	{1: 0.0005136483710008805, 2: 0.003228646903434106, 3: 0.013024655121808042, 4: 0.013941884355738185, 5: 0.07730407983563252, 6: 0.36307601995890815, 8: 0.07176401526269445, 9: 0.10970061637804521, 10: 0.014749046081596712, 11: 0.020692691517464043, 12: 0.0007704725565013208, 14: 0.26691370707367185, 15: 0.0006604050484297036, 16: 0.01995890813031993, 17: 0.023701203404754918}	0.0005136483710008805	0.003228646903434106	0.013024655121808042	0.013941884355738185	0.07730407983563252	0.36307601995890815	0.07176401526269445	0.10970061637804521	0.014749046081596712	0.020692691517464043	0.0007704725565013208	0.26691370707367185	0.0006604050484297036	0.01995890813031993	0.023701203404754918	0.0	0.0	25.584185303514406	27.45394036208736	1.8697550585729523	Asia	0.016766950396243027	0.016766950396243027	0.014455532726739067	0.08853096565893748	0.11722189609627237	0.11722189609627237	0.11722189609627237	0.08702670971529204	0.08702670971529204	0.08651306134429117
325	327	333.0	Raleigh Durham	946.621649985	1576.729	840.0	United States of America	737482.263323	946621649.9850001	821408.9984972307	821	{1: 15, 2: 47, 3: 805, 4: 105, 5: 2303, 6: 43803, 8: 8473, 9: 5522, 10: 11, 11: 43585, 12: 11411, 14: 537, 15: 58, 16: 69, 17: 90}	{1: 0.0001283872845233408, 2: 0.0004022801581731345, 3: 0.006890117602752623, 4: 0.0008987109916633857, 5: 0.019711727750483594, 6: 0.3749165482650598, 8: 0.07252169745108444, 9: 0.04726363900919253, 10: 9.41506753171166e-05, 11: 0.37305065306332064, 12: 0.09766848691305613, 14: 0.0045962647859356005, 15: 0.0004964308334902512, 16: 0.0005905815088073677, 17: 0.0007703237071400448}	0.0001283872845233408	0.0004022801581731345	0.006890117602752623	0.0008987109916633857	0.019711727750483594	0.3749165482650598	0.07252169745108444	0.04726363900919253	9.41506753171166e-05	0.37305065306332064	0.09766848691305613	0.0045962647859356005	0.0004964308334902512	0.0005905815088073677	0.0007703237071400448	0.0	0.0	15.806397058823563	19.129779411764737	3.323382352941172	North America	0.0074207850454490985	0.0074207850454490985	0.0010270982761867264	0.07994248249653355	0.08093534416351406	0.08093534416351406	0.08093534416351406	0.07274423541092491	0.07274423541092491	0.07261584812640157
326	328	334.0	Dushanbe	313.889559706	844.859	762.0	Tajikistan	252560.528562	313889559.706	1165109.1413989067	1165	{2: 42, 3: 5353, 4: 21, 5: 600, 6: 14962, 7: 5, 8: 2392, 9: 6490, 11: 3, 12: 33, 13: 87, 14: 9064, 15: 234, 16: 644, 17: 148}	{2: 0.0010479564848545338, 3: 0.13356454912919807, 4: 0.0005239782424272669, 5: 0.014970806926493338, 6: 0.3733220220569889, 7: 0.0001247567243874445, 8: 0.05968361694695344, 9: 0.16193422825490295, 11: 7.485403463246669e-05, 12: 0.0008233943809571335, 13: 0.002170767004341534, 14: 0.22615898996955935, 15: 0.005838614701332402, 16: 0.01606866610110285, 17: 0.0036927990418683565}	0.0	0.0010479564848545338	0.13356454912919807	0.0005239782424272669	0.014970806926493338	0.3733220220569889	0.05968361694695344	0.16193422825490295	0.0	7.485403463246669e-05	0.0008233943809571335	0.22615898996955935	0.005838614701332402	0.01606866610110285	0.0036927990418683565	0.0001247567243874445	0.002170767004341534	14.279825498575532	17.61075498575502	3.3309294871794872	Asia	0.1346125056140526	0.1346125056140526	0.0005239782424272669	0.19429612256100603	0.19482010080343332	0.19482010080343332	0.19482010080343332	0.05968361694695344	0.05968361694695344	0.05968361694695344
327	329	335.0	East London	151.126230404	323.637	710.0	South Africa	103713.221282	151126230.404	286633.5478535285	287	{3: 373, 4: 23, 5: 113, 6: 6946, 8: 1185, 9: 1222, 10: 2, 11: 4047, 12: 3654, 14: 339, 15: 5, 16: 15, 17: 26}	{3: 0.020779944289693594, 4: 0.0012813370473537605, 5: 0.006295264623955432, 6: 0.38696378830083566, 8: 0.066016713091922, 9: 0.06807799442896936, 10: 0.00011142061281337047, 11: 0.22545961002785514, 12: 0.20356545961002787, 14: 0.018885793871866296, 15: 0.0002785515320334262, 16: 0.0008356545961002785, 17: 0.0014484679665738162}	0.0	0.0	0.020779944289693594	0.0012813370473537605	0.006295264623955432	0.38696378830083566	0.066016713091922	0.06807799442896936	0.00011142061281337047	0.22545961002785514	0.20356545961002787	0.018885793871866296	0.0002785515320334262	0.0008356545961002785	0.0014484679665738162	0.0	0.0	19.256477093206986	21.729739336492923	2.4732622432859372	Africa	0.020779944289693594	0.020779944289693594	0.0012813370473537605	0.0867966573816156	0.08818941504178272	0.08818941504178272	0.08818941504178272	0.06612813370473537	0.06612813370473537	0.06612813370473537
328	330	336.0	Edmonton	587.069755543	1297.527	124.0	Canada	482555.370777	587069755.543	919617.1731579923	920	{1: 296, 2: 187, 3: 70, 4: 213, 5: 7958, 6: 33708, 8: 27247, 9: 166, 10: 175, 11: 2642, 12: 4820, 14: 19604, 15: 461, 16: 1102, 17: 172}	{1: 0.002995314761032574, 2: 0.0018923103388955788, 3: 0.0007083514637577033, 4: 0.00215541231114844, 5: 0.08052944212262576, 6: 0.34110158771920945, 8: 0.2757207476143735, 9: 0.001679804899768268, 10: 0.0017708786593942582, 11: 0.026735208103540745, 12: 0.04877505793303043, 14: 0.19837888707865736, 15: 0.004665000354175732, 16: 0.011151475900871273, 17: 0.0017405207395189283}	0.002995314761032574	0.0018923103388955788	0.0007083514637577033	0.00215541231114844	0.08052944212262576	0.34110158771920945	0.2757207476143735	0.001679804899768268	0.0017708786593942582	0.026735208103540745	0.04877505793303043	0.19837888707865736	0.004665000354175732	0.011151475900871273	0.0017405207395189283	0.0	0.0	3.047640824622567	7.052460801393763	4.004819976771196	North America	0.005595976563685857	0.005595976563685857	0.005150727072181014	0.28131672417805936	0.285243015148602	0.285243015148602	0.285243015148602	0.2804869410348003	0.2804869410348003	0.2774916262737677
329	331	337.0	Eindhoven	157.127899066	336.631	528.0	Netherlands	333904.81879	157127899.066	309734.3010351062	310	{1: 37, 2: 337, 3: 180, 4: 542, 5: 2091, 6: 9130, 8: 3084, 9: 1208, 10: 153, 11: 2745, 12: 3832, 14: 1865, 15: 1, 16: 6, 17: 1}	{1: 0.0014675551324765984, 2: 0.013366650801205774, 3: 0.007139457401237506, 4: 0.021497699508170712, 5: 0.08293669681104236, 6: 0.3621291448516579, 8: 0.12232270347453593, 9: 0.04791369189274949, 10: 0.00606853879105188, 11: 0.10887672536887197, 12: 0.15199111534190068, 14: 0.07397271140726638, 15: 3.966365222909726e-05, 16: 0.00023798191337458352, 17: 3.966365222909726e-05}	0.0014675551324765984	0.013366650801205774	0.007139457401237506	0.021497699508170712	0.08293669681104236	0.3621291448516579	0.12232270347453593	0.04791369189274949	0.00606853879105188	0.10887672536887197	0.15199111534190068	0.07397271140726638	3.966365222909726e-05	0.00023798191337458352	3.966365222909726e-05	0.0	0.0	10.393041237113437	13.057273768614008	2.6642325315005717	Europe	0.021973663334919877	0.021973663334919877	0.02296525464064731	0.14429636680945582	0.1718626051086784	0.1718626051086784	0.1718626051086784	0.1298587973980644	0.1298587973980644	0.12839124226558782
330	332	338.0	Elazig	92.3131703092	369.572	792.0	Turkey	46106.6440587	92313170.30919999	252372.84879302979	252	{2: 200, 3: 1141, 4: 1, 5: 314, 6: 2122, 8: 893, 9: 1245, 10: 46, 11: 2, 12: 8, 13: 932, 14: 940, 15: 275, 16: 3707}	{2: 0.01691188905800778, 3: 0.09648232707593438, 4: 8.455944529003889e-05, 5: 0.026551665821072212, 6: 0.17943514290546253, 8: 0.07551158464400473, 9: 0.10527650938609842, 10: 0.003889734483341789, 11: 0.00016911889058007779, 12: 0.0006764755623203111, 13: 0.07880940301031625, 14: 0.07948587857263656, 15: 0.023253847454760695, 16: 0.3134618636901742}	0.0	0.01691188905800778	0.09648232707593438	8.455944529003889e-05	0.026551665821072212	0.17943514290546253	0.07551158464400473	0.10527650938609842	0.003889734483341789	0.00016911889058007779	0.0006764755623203111	0.07948587857263656	0.023253847454760695	0.3134618636901742	0.0	0.0	0.07880940301031625	13.172781774580368	17.074520383693077	3.9017386091127086	Asia	0.11339421613394216	0.11339421613394216	8.455944529003889e-05	0.1889058007779469	0.19288009470657871	0.19288009470657871	0.19288009470657871	0.07940131912734652	0.07940131912734652	0.07940131912734652
331	333	339.0	El Djelfa	75.6155594436	408.306	12.0	Algeria	33980.6008418	75615559.4436	345714.0150860548	346	{2: 1, 3: 661, 5: 63, 6: 393, 8: 2247, 9: 523, 10: 31, 12: 27, 13: 677, 14: 610, 15: 80, 16: 3878}	{2: 0.0001088020890001088, 3: 0.07191818082907192, 5: 0.006854531607006854, 6: 0.04275922097704276, 8: 0.24447829398324447, 9: 0.05690349254705691, 10: 0.003372864759003373, 12: 0.0029376564030029377, 13: 0.07365901425307365, 14: 0.06636927429006637, 15: 0.008704167120008705, 16: 0.4219345011424219}	0.0	0.0001088020890001088	0.07191818082907192	0.0	0.006854531607006854	0.04275922097704276	0.24447829398324447	0.05690349254705691	0.003372864759003373	0.0	0.0029376564030029377	0.06636927429006637	0.008704167120008705	0.4219345011424219	0.0	0.0	0.07365901425307365	15.258409785932756	18.977217125382296	3.7188073394495382	Africa	0.07202698291807202	0.07202698291807202	0.0	0.31650527690131647	0.31987814166031986	0.31987814166031986	0.31987814166031986	0.24785115874224783	0.24785115874224783	0.24785115874224783
332	334	340.0	Eldoret	106.486795271	334.45	404.0	Kenya	62144.9028394	106486795.271	325918.4500691891	326	{3: 252, 6: 2360, 8: 230, 9: 5218, 11: 51, 12: 1144, 13: 374, 14: 1008, 15: 3, 16: 3, 17: 6}	{3: 0.023664193821016057, 6: 0.2216170532444361, 8: 0.02159827213822894, 9: 0.48999906094468965, 11: 0.004789182082824678, 12: 0.10742792750493003, 13: 0.03512066860738097, 14: 0.09465677528406423, 15: 0.000281716593107334, 16: 0.000281716593107334, 17: 0.000563433186214668}	0.0	0.0	0.023664193821016057	0.0	0.0	0.2216170532444361	0.02159827213822894	0.48999906094468965	0.0	0.004789182082824678	0.10742792750493003	0.09465677528406423	0.000281716593107334	0.000281716593107334	0.000563433186214668	0.0	0.03512066860738097	17.032605820105854	19.748743386243422	2.7161375661375686	Africa	0.023664193821016057	0.023664193821016057	0.0	0.045262465959245	0.045262465959245	0.045262465959245	0.045262465959245	0.02159827213822894	0.02159827213822894	0.02159827213822894
333	335	341.0	El Tigre-San José de Guanipa	177.567842288	381.79	862.0	Venezuela (Bolivarian Republic of)	67623.1153049	177567842.28799996	91469.59755464643	91	{3: 1883, 6: 4163, 8: 737, 9: 820, 11: 167, 12: 333, 13: 22, 14: 9692, 16: 167}	{3: 0.10470418149466192, 6: 0.2314835409252669, 8: 0.040980871886121, 9: 0.04559608540925267, 11: 0.00928603202846975, 12: 0.018516459074733097, 13: 0.0012233096085409252, 14: 0.5389234875444839, 16: 0.00928603202846975}	0.0	0.0	0.10470418149466192	0.0	0.0	0.2314835409252669	0.040980871886121	0.04559608540925267	0.0	0.00928603202846975	0.018516459074733097	0.5389234875444839	0.0	0.00928603202846975	0.0	0.0	0.0012233096085409252					0.10470418149466192	0.10470418149466192	0.0	0.14568505338078291	0.14568505338078291	0.14568505338078291	0.14568505338078291	0.040980871886121	0.040980871886121	0.040980871886121
334	336	342.0	English Bazar	72.5829348665	392.17	356.0	India	37821.6786002	72582934.8665	101560.91276884079	102	{3: 286, 4: 11, 5: 67, 6: 2473, 8: 338, 9: 2068, 11: 472, 12: 2, 14: 2165, 16: 3, 17: 123}	{3: 0.03571428571428571, 4: 0.0013736263736263737, 5: 0.008366633366633366, 6: 0.3088161838161838, 8: 0.04220779220779221, 9: 0.25824175824175827, 11: 0.058941058941058944, 12: 0.00024975024975024975, 14: 0.2703546453546454, 16: 0.0003746253746253746, 17: 0.01535964035964036}	0.0	0.0	0.03571428571428571	0.0013736263736263737	0.008366633366633366	0.3088161838161838	0.04220779220779221	0.25824175824175827	0.0	0.058941058941058944	0.00024975024975024975	0.2703546453546454	0.0	0.0003746253746253746	0.01535964035964036	0.0	0.0	25.387771739130468	27.273913043478295	1.8861413043478272	Asia	0.03571428571428571	0.03571428571428571	0.0013736263736263737	0.07792207792207792	0.07929570429570429	0.07929570429570429	0.07929570429570429	0.04220779220779221	0.04220779220779221	0.04220779220779221
335	337	343.0	Enshi	76.5777601624	453.055	156.0	China	46759.0910788	76577760.1624	211034.91292393208	211	{1: 7, 2: 199, 3: 160, 4: 104, 5: 593, 6: 3193, 8: 2160, 9: 762, 10: 15, 11: 1443, 12: 184, 13: 1, 14: 19, 15: 22, 16: 5, 17: 11}	{1: 0.0007884658706915972, 2: 0.022414958323946833, 3: 0.018022077044379366, 4: 0.011714350078846587, 5: 0.06679432304573102, 6: 0.3596530750168957, 8: 0.24329804009912143, 9: 0.08583014192385673, 10: 0.0016895697229105655, 11: 0.1625366073439964, 12: 0.02072538860103627, 13: 0.00011263798152737103, 14: 0.0021401216490200495, 15: 0.0024780355936021626, 16: 0.0005631899076368552, 17: 0.00123901779…	0.0007884658706915972	0.022414958323946833	0.018022077044379366	0.011714350078846587	0.06679432304573102	0.3596530750168957	0.24329804009912143	0.08583014192385673	0.0016895697229105655	0.1625366073439964	0.02072538860103627	0.0021401216490200495	0.0024780355936021626	0.0005631899076368552	0.0012390177968010813	0.0	0.00011263798152737103	17.792295597484312	20.53372641509437	2.741430817610059	Asia	0.041225501239017796	0.041225501239017796	0.012502815949538185	0.28452354133813923	0.2979274611398964	0.2979274611398964	0.2979274611398964	0.24577607569272358	0.24577607569272358	0.244987609822032
336	338	344.0	Erduosi (Ordoss)	101.067178727	608.607	156.0	China	84630.3222202	101067178.727	124280.54331438243	124	{2: 4, 3: 358, 4: 55, 5: 46, 6: 774, 7: 7, 8: 2626, 9: 2262, 10: 13, 11: 1, 12: 153, 13: 86, 14: 5409, 15: 243, 16: 867, 17: 208}	{2: 0.0003050640634533252, 3: 0.027303233679072607, 4: 0.0041946308724832215, 5: 0.0035082367297132396, 6: 0.059029896278218426, 7: 0.0005338621110433191, 8: 0.200274557657108, 9: 0.1725137278828554, 10: 0.0009914582062233068, 11: 7.62660158633313e-05, 12: 0.011668700427089689, 13: 0.006558877364246492, 14: 0.412522879804759, 15: 0.018532641854789506, 16: 0.06612263575350824, 17: 0.01586333129957…	0.0	0.0003050640634533252	0.027303233679072607	0.0041946308724832215	0.0035082367297132396	0.059029896278218426	0.200274557657108	0.1725137278828554	0.0009914582062233068	7.62660158633313e-05	0.011668700427089689	0.412522879804759	0.018532641854789506	0.06612263575350824	0.01586333129957291	0.0005338621110433191	0.006558877364246492	7.434775641025676	10.673717948717982	3.238942307692306	Asia	0.027608297742525933	0.027608297742525933	0.0041946308724832215	0.22788285539963393	0.23306894447834048	0.23306894447834048	0.23306894447834048	0.20126601586333132	0.20126601586333132	0.20126601586333132
337	339	345.0	Erzurum	78.7931440216	382.623	792.0	Turkey	43348.06248900001	78793144.0216	125227.16999700665	125	{1: 5, 2: 95, 3: 133, 4: 178, 5: 266, 6: 442, 8: 2940, 9: 290, 11: 56, 12: 214, 13: 2, 14: 5130, 15: 81, 16: 452}	{1: 0.0004861921431349669, 2: 0.009237650719564372, 3: 0.012932711007390121, 4: 0.017308440295604823, 5: 0.025865422014780242, 6: 0.042979385453131076, 8: 0.28588098016336055, 9: 0.028199144301828082, 11: 0.0054453520031116295, 12: 0.020809023726176584, 13: 0.00019447685725398678, 14: 0.49883313885647607, 15: 0.007876312718786464, 16: 0.043951769739401014}	0.0004861921431349669	0.009237650719564372	0.012932711007390121	0.017308440295604823	0.025865422014780242	0.042979385453131076	0.28588098016336055	0.028199144301828082	0.0	0.0054453520031116295	0.020809023726176584	0.49883313885647607	0.007876312718786464	0.043951769739401014	0.0	0.0	0.00019447685725398678	5.800972222222256	9.632569444444478	3.8315972222222214	Asia	0.02265655387008946	0.02265655387008946	0.01779463243873979	0.30853753403345	0.3258459743290548	0.3258459743290548	0.3258459743290548	0.2863671723064955	0.2863671723064955	0.28588098016336055
338	340	346.0	Esfahan	700.276465854	1914.69	364.0	Iran (Islamic Republic of)	156401.97903	700276465.854	1377120.6885148883	1377	{2: 1254, 3: 16038, 4: 7, 5: 418, 6: 9253, 8: 16805, 9: 9778, 10: 941, 11: 89, 12: 49, 13: 169, 14: 6250, 15: 639, 16: 21482, 17: 1}	{2: 0.015077008163706973, 3: 0.1928269991463576, 4: 8.416192754860351e-05, 5: 0.005025669387902324, 6: 0.11125004508674691, 8: 0.20204874177918314, 9: 0.11756218965289217, 10: 0.0113137676890337, 11: 0.001070058793117959, 12: 0.0005891334928402246, 13: 0.0020319093936734278, 14: 0.075144578168396, 15: 0.007682781671936806, 16: 0.25828093251415724, 17: 1.2023132506943358e-05}	0.0	0.015077008163706973	0.1928269991463576	8.416192754860351e-05	0.005025669387902324	0.11125004508674691	0.20204874177918314	0.11756218965289217	0.0113137676890337	0.001070058793117959	0.0005891334928402246	0.075144578168396	0.007682781671936806	0.25828093251415724	1.2023132506943358e-05	0.0	0.0020319093936734278	16.08395854744779	19.78158615964375	3.697627612195962	Asia	0.20790400731006456	0.20790400731006456	8.416192754860351e-05	0.4099527490892477	0.42135067870583	0.42135067870583	0.42135067870583	0.21336250946821683	0.21336250946821683	0.21336250946821683
339	341	347.0	Eskisehir	159.107264941	719.479	792.0	Turkey	72749.6707957	159107264.941	483335.0093462169	483	{2: 35, 3: 2866, 4: 2, 5: 137, 6: 4012, 8: 1918, 9: 2071, 11: 495, 12: 330, 13: 71, 14: 7793, 15: 12, 16: 944, 17: 1}	{2: 0.001691883791753275, 3: 0.1385411127761396, 4: 9.667907381447286e-05, 5: 0.006622516556291391, 6: 0.19393822207183256, 8: 0.09271523178807947, 9: 0.10011118093488665, 11: 0.023928070769082033, 12: 0.015952047179388022, 13: 0.0034321071204137864, 14: 0.3767100111180935, 15: 0.0005800744428868371, 16: 0.04563252284043119, 17: 4.833953690723643e-05}	0.0	0.001691883791753275	0.1385411127761396	9.667907381447286e-05	0.006622516556291391	0.19393822207183256	0.09271523178807947	0.10011118093488665	0.0	0.023928070769082033	0.015952047179388022	0.3767100111180935	0.0005800744428868371	0.04563252284043119	4.833953690723643e-05	0.0	0.0034321071204137864	11.850592747559311	15.460948396094873	3.6103556485355615	Asia	0.14023299656789287	0.14023299656789287	9.667907381447286e-05	0.23294822835597234	0.2330449074297868	0.2330449074297868	0.2330449074297868	0.09271523178807947	0.09271523178807947	0.09271523178807947
340	342	348.0	TehranTehran Karaj Eslamshahr Malard Qods	3198.34915072	11504.713	364.0	Iran (Islamic Republic of)	392147.413798	3198349150.72	11910072.721205726	11910	{1: 1024, 2: 20522, 3: 35522, 4: 1452, 5: 6973, 6: 35471, 8: 33505, 9: 26952, 10: 23122, 11: 1607, 12: 576, 13: 5092, 14: 42842, 15: 25942, 16: 133267, 17: 32}	{1: 0.002599637980101599, 2: 0.052099385378559585, 3: 0.0901800198527041, 4: 0.0036862054170971894, 5: 0.017702417612547316, 6: 0.09005054569549202, 8: 0.08505944387041414, 9: 0.06842328402314288, 10: 0.0587000286874113, 11: 0.0040797053066633495, 12: 0.0014622963638071494, 13: 0.012927106049489592, 14: 0.10876336947608663, 15: 0.06585918796855048, 16: 0.3383261276310545, 17: 8.123868687817497e-0…	0.002599637980101599	0.052099385378559585	0.0901800198527041	0.0036862054170971894	0.017702417612547316	0.09005054569549202	0.08505944387041414	0.06842328402314288	0.0587000286874113	0.0040797053066633495	0.0014622963638071494	0.10876336947608663	0.06585918796855048	0.3383261276310545	8.123868687817497e-05	0.0	0.012927106049489592	14.554441892680115	17.943562263050488	3.3891203703703727	Asia	0.1448790432113653	0.1448790432113653	0.006285843397198789	0.22993848708177944	0.29232472118628794	0.29232472118628794	0.29232472118628794	0.14635911053792705	0.14635911053792705	0.14375947255782545
341	343	349.0	Ezhou	143.137899979	640.056	156.0	China	136523.62622	143137899.979	552187.0089507103	552	{1: 1, 2: 533, 3: 355, 4: 1050, 5: 735, 6: 3373, 8: 3863, 9: 2046, 10: 171, 11: 499, 12: 296, 14: 2562, 15: 20, 16: 38, 17: 1057}	{1: 6.024459304777396e-05, 2: 0.03211036809446352, 3: 0.021386830531959757, 4: 0.06325682270016265, 5: 0.044279775890113865, 6: 0.20320501235014157, 8: 0.23272486294355083, 9: 0.12326043737574553, 10: 0.010301825411169347, 11: 0.030062051930839207, 12: 0.01783239954214109, 14: 0.1543466473883969, 15: 0.0012048918609554793, 16: 0.0022892945358154106, 17: 0.06367853485149708}	6.024459304777396e-05	0.03211036809446352	0.021386830531959757	0.06325682270016265	0.044279775890113865	0.20320501235014157	0.23272486294355083	0.12326043737574553	0.010301825411169347	0.030062051930839207	0.01783239954214109	0.1543466473883969	0.0012048918609554793	0.0022892945358154106	0.06367853485149708	0.0	0.0	17.54829842931941	19.609816753926737	2.061518324607327	Asia	0.05355744321947105	0.05355744321947105	0.06331706729321043	0.28628230616302186	0.35984095427435386	0.35984095427435386	0.35984095427435386	0.24308693294776793	0.24308693294776793	0.24302668835472016
342	344	350.0	Faisalabad	278.023959178	3676.778	586.0	Pakistan	80096.8410172	278023959.178	3565253.3173060417	3565	{2: 55, 3: 10123, 4: 3, 5: 45, 6: 3885, 8: 5572, 9: 1883, 13: 218, 14: 8896, 16: 1902, 17: 3}	{2: 0.0016878932023937393, 3: 0.3106644161423968, 4: 9.206690194874942e-05, 5: 0.0013810035292312413, 6: 0.11922663802363051, 8: 0.17099892588614393, 9: 0.05778732545649839, 13: 0.006690194874942458, 14: 0.2730090532453583, 16: 0.05837041583550714, 17: 9.206690194874942e-05}	0.0	0.0016878932023937393	0.3106644161423968	9.206690194874942e-05	0.0013810035292312413	0.11922663802363051	0.17099892588614393	0.05778732545649839	0.0	0.0	0.0	0.2730090532453583	0.0	0.05837041583550714	9.206690194874942e-05	0.0	0.006690194874942458	24.87218586387438	27.41402705061086	2.5418411867364803	Asia	0.3123523093447906	0.3123523093447906	9.206690194874942e-05	0.4833512352309345	0.4834433021328832	0.4834433021328832	0.4834433021328832	0.17099892588614393	0.17099892588614393	0.17099892588614393
343	345	351.0	Faloojah	80.1372293484	334.899	368.0	Iraq	36870.57715080001	80137229.3484	56520.648178100586	57	{3: 1783, 6: 1368, 8: 1141, 9: 715, 13: 44, 14: 363, 15: 2, 16: 3955, 17: 219}	{3: 0.1859228362877998, 6: 0.14264859228362878, 8: 0.11897810218978103, 9: 0.07455683003128259, 13: 0.004588112617309697, 14: 0.037851929092805006, 15: 0.00020855057351407716, 16: 0.4124087591240876, 17: 0.02283628779979145}	0.0	0.0	0.1859228362877998	0.0	0.0	0.14264859228362878	0.11897810218978103	0.07455683003128259	0.0	0.0	0.0	0.037851929092805006	0.00020855057351407716	0.4124087591240876	0.02283628779979145	0.0	0.004588112617309697	24.316814159292072	28.188569321533965	3.871755162241893	Asia	0.1859228362877998	0.1859228362877998	0.0	0.3049009384775808	0.3049009384775808	0.3049009384775808	0.3049009384775808	0.11897810218978103	0.11897810218978103	0.11897810218978103
344	346	352.0	Farrukhabad	45.3500755582	318.892	356.0	India	30499.7497665	45350075.5582	202691.52664661407	203	{3: 621, 6: 1288, 8: 5, 9: 1221, 11: 76, 12: 29, 14: 1862, 16: 4, 17: 4}	{3: 0.12152641878669276, 6: 0.25205479452054796, 8: 0.0009784735812133072, 9: 0.23894324853228963, 11: 0.01487279843444227, 12: 0.005675146771037182, 14: 0.3643835616438356, 16: 0.0007827788649706458, 17: 0.0007827788649706458}	0.0	0.0	0.12152641878669276	0.0	0.0	0.25205479452054796	0.0009784735812133072	0.23894324853228963	0.0	0.01487279843444227	0.005675146771037182	0.3643835616438356	0.0	0.0007827788649706458	0.0007827788649706458	0.0	0.0	24.95286458333337	26.6908854166667	1.73802083333333	Asia	0.12152641878669276	0.12152641878669276	0.0	0.12250489236790607	0.12250489236790607	0.12250489236790607	0.12250489236790607	0.0009784735812133072	0.0009784735812133072	0.0009784735812133072
345	347	353.0	Fayetteville	637.316721733	331.64	840.0	United States of America	383223.397885	637316721.733	292163.54425142705	292	{3: 402, 4: 9, 5: 295, 6: 28983, 8: 6046, 9: 5333, 10: 5, 11: 22652, 12: 12191, 13: 1, 14: 1487, 15: 89, 16: 235, 17: 111}	{3: 0.005164506224386233, 4: 0.0001156232736802888, 5: 0.0037898739706316883, 6: 0.3723454823417567, 8: 0.07767314585233623, 9: 0.06851321317077558, 10: 6.423515204460489e-05, 11: 0.291010932822878, 12: 0.15661814771515564, 13: 1.2847030408920977e-05, 14: 0.019103534218065495, 15: 0.001143385706393967, 16: 0.00301905214609643, 17: 0.0014260203753902285}	0.0	0.0	0.005164506224386233	0.0001156232736802888	0.0037898739706316883	0.3723454823417567	0.07767314585233623	0.06851321317077558	6.423515204460489e-05	0.291010932822878	0.15661814771515564	0.019103534218065495	0.001143385706393967	0.00301905214609643	0.0014260203753902285	0.0	1.2847030408920977e-05	16.603413654618507	19.841201168309635	3.237787513691128	North America	0.005164506224386233	0.005164506224386233	0.0001156232736802888	0.08283765207672246	0.08301751050244736	0.08301751050244736	0.08301751050244736	0.07773738100438084	0.07773738100438084	0.07773738100438084
[truncated: 1,233 more rows]
